# Supplementary material for: High density SNP mapping and QTL analysis for time of leaf budburst in Corylus avellana L
Source: PLoS One. 2018 Apr 2;13(4):e0195408. doi: 10.1371/journal.pone.0195408 (PMC5880404; doi:10.1371/journal.pone.0195408)
Supplement: S1 File — SNPs are categorized in five types: I) both parents homozygous, monomorphic; II) both parents homozygous, polymorphic; III) both parents heterozygous, monomorphic, IV) TGdL heterozygous, MB homozygous; V) TGdL homozygous, MB heterozygous. (XLSX) [file pone.0195408.s001.xlsx]

## Sheet: Type I
SNP TYPE I: Both parents homozygous, monomorphic
Nr.	Scaffold	Position	TGL	HG
1	Sc.AJ_00003	53856	GG	GG
2	Sc.AJ_00003	121376	AA	AA
3	Sc.AJ_00003	230225	GG	GG
4	Sc.AJ_00003	230550	CC	CC
5	Sc.AJ_00004	130335	CC	CC
6	Sc.AJ_00005	137709	CC	CC
7	Sc.AJ_00006	142180	CC	CC
8	Sc.AJ_00006	142206	TT	TT
9	Sc.AJ_00006	142210	AA	AA
10	Sc.AJ_00007	113824	CC	CC
11	Sc.AJ_00012	44328	GG	GG
12	Sc.AJ_00013	25505	AA	AA
13	Sc.AJ_00014	36573	TT	TT
14	Sc.AJ_00014	38846	AA	AA
15	Sc.AJ_00022	106475	TT	TT
16	Sc.AJ_00022	106569	TT	TT
17	Sc.AJ_00022	106599	CC	CC
18	Sc.AJ_00022	117132	TT	TT
19	Sc.AJ_00022	117154	CC	CC
20	Sc.AJ_00022	117159	TT	TT
21	Sc.AJ_00022	118986	GG	GG
22	Sc.AJ_00022	118994	AA	AA
23	Sc.AJ_00024	18721	AA	AA
24	Sc.AJ_00024	54106	CC	CC
25	Sc.AJ_00024	54156	GG	GG
26	Sc.AJ_00024	97129	GG	GG
27	Sc.AJ_00025	4007	GG	GG
28	Sc.AJ_00028	60451	CC	CC
29	Sc.AJ_00028	60473	CC	CC
30	Sc.AJ_00029	92016	CC	CC
31	Sc.AJ_00030	30054	GG	GG
32	Sc.AJ_00030	53412	GG	GG
33	Sc.AJ_00030	53413	GG	GG
34	Sc.AJ_00032	108616	TT	TT
35	Sc.AJ_00032	127979	GG	GG
36	Sc.AJ_00032	127990	AA	AA
37	Sc.AJ_00032	128058	TT	TT
38	Sc.AJ_00032	128059	GG	GG
39	Sc.AJ_00032	128107	GG	GG
40	Sc.AJ_00034	46790	TT	TT
41	Sc.AJ_00035	31941	AA	AA
42	Sc.AJ_00036	33142	TT	TT
43	Sc.AJ_00038	24265	AA	AA
44	Sc.AJ_00038	41180	TT	TT
45	Sc.AJ_00038	41219	CC	CC
46	Sc.AJ_00040	87132	AA	AA
47	Sc.AJ_00040	98830	GG	GG
48	Sc.AJ_00040	124352	GG	GG
49	Sc.AJ_00041	116040	CC	CC
50	Sc.AJ_00045	51767	CC	CC
51	Sc.AJ_00045	70012	AA	AA
52	Sc.AJ_00045	111556	TT	TT
53	Sc.AJ_00049	99799	CC	CC
54	Sc.AJ_00055	66577	CC	CC
55	Sc.AJ_00057	47555	GG	GG
56	Sc.AJ_00062	84285	TT	TT
57	Sc.AJ_00064	84689	AA	AA
58	Sc.AJ_00064	84807	GG	GG
59	Sc.AJ_00066	84290	GG	GG
60	Sc.AJ_00067	44561	AA	AA
61	Sc.AJ_00069	31495	AA	AA
62	Sc.AJ_00069	31520	CC	CC
63	Sc.AJ_00069	32813	CC	CC
64	Sc.AJ_00069	76731	TT	TT
65	Sc.AJ_00069	76764	AA	AA
66	Sc.AJ_00072	37265	GG	GG
67	Sc.AJ_00075	104550	CC	CC
68	Sc.AJ_00077	77310	GG	GG
69	Sc.AJ_00077	87565	AA	AA
70	Sc.AJ_00077	95287	AA	AA
71	Sc.AJ_00077	95351	TT	TT
72	Sc.AJ_00077	99670	GG	GG
73	Sc.AJ_00083	34587	AA	AA
74	Sc.AJ_00084	32710	TT	TT
75	Sc.AJ_00090	10351	AA	AA
76	Sc.AJ_00092	22144	GG	GG
77	Sc.AJ_00094	1783	TT	TT
78	Sc.AJ_00095	2834	CC	CC
79	Sc.AJ_00097	9058	GG	GG
80	Sc.AJ_00101	9565	AA	AA
81	Sc.AJ_00103	17483	AA	AA
82	Sc.AJ_00103	17505	AA	AA
83	Sc.AJ_00105	91498	AA	AA
84	Sc.AJ_00105	93757	GG	GG
85	Sc.AJ_00106	3298	GG	GG
86	Sc.AJ_00106	55523	CC	CC
87	Sc.AJ_00107	12011	GG	GG
88	Sc.AJ_00113	27954	CC	CC
89	Sc.AJ_00113	27981	GG	GG
90	Sc.AJ_00115	84400	GG	GG
91	Sc.AJ_00116	53114	GG	GG
92	Sc.AJ_00117	78824	CC	CC
93	Sc.AJ_00117	94807	GG	GG
94	Sc.AJ_00117	94808	GG	GG
95	Sc.AJ_00117	94826	AA	AA
96	Sc.AJ_00123	3699	GG	GG
97	Sc.AJ_00132	43478	TT	TT
98	Sc.AJ_00133	38771	GG	GG
99	Sc.AJ_00138	27778	GG	GG
100	Sc.AJ_00138	54217	CC	CC
101	Sc.AJ_00141	19332	TT	TT
102	Sc.AJ_00141	19366	TT	TT
103	Sc.AJ_00141	19381	TT	TT
104	Sc.AJ_00141	41731	TT	TT
105	Sc.AJ_00141	82536	CC	CC
106	Sc.AJ_00144	4364	GG	GG
107	Sc.AJ_00144	32455	AA	AA
108	Sc.AJ_00144	32462	AA	AA
109	Sc.AJ_00144	71477	AA	AA
110	Sc.AJ_00144	71497	AA	AA
111	Sc.AJ_00144	71507	GG	GG
112	Sc.AJ_00144	72396	GG	GG
113	Sc.AJ_00144	72427	GG	GG
114	Sc.AJ_00149	16955	GG	GG
115	Sc.AJ_00149	16986	TT	TT
116	Sc.AJ_00149	17018	AA	AA
117	Sc.AJ_00149	79334	TT	TT
118	Sc.AJ_00152	19599	GG	GG
119	Sc.AJ_00154	88701	TT	TT
120	Sc.AJ_00157	2343	GG	GG
121	Sc.AJ_00157	2344	CC	CC
122	Sc.AJ_00157	88623	CC	CC
123	Sc.AJ_00157	88628	CC	CC
124	Sc.AJ_00157	88631	GG	GG
125	Sc.AJ_00158	53833	GG	GG
126	Sc.AJ_00158	75873	TT	TT
127	Sc.AJ_00160	48771	CC	CC
128	Sc.AJ_00162	79010	CC	CC
129	Sc.AJ_00166	4951	TT	TT
130	Sc.AJ_00168	59279	GG	GG
131	Sc.AJ_00172	35200	TT	TT
132	Sc.AJ_00174	24794	AA	AA
133	Sc.AJ_00177	63560	CC	CC
134	Sc.AJ_00182	5354	TT	TT
135	Sc.AJ_00182	52415	GG	GG
136	Sc.AJ_00190	8546	CC	CC
137	Sc.AJ_00190	8553	CC	CC
138	Sc.AJ_00192	33185	TT	TT
139	Sc.AJ_00201	39207	GG	GG
140	Sc.AJ_00205	21208	CC	CC
141	Sc.AJ_00205	41097	GG	GG
142	Sc.AJ_00207	76441	AA	AA
143	Sc.AJ_00208	5731	CC	CC
144	Sc.AJ_00208	78229	GG	GG
145	Sc.AJ_00208	78254	GG	GG
146	Sc.AJ_00208	78267	GG	GG
147	Sc.AJ_00220	24884	CC	CC
148	Sc.AJ_00220	80111	GG	GG
149	Sc.AJ_00236	3686	GG	GG
150	Sc.AJ_00239	30924	AA	AA
151	Sc.AJ_00239	30947	GG	GG
152	Sc.AJ_00239	73867	TT	TT
153	Sc.AJ_00246	1709	GG	GG
154	Sc.AJ_00251	62682	CC	CC
155	Sc.AJ_00257	32619	GG	GG
156	Sc.AJ_00257	32629	AA	AA
157	Sc.AJ_00257	32662	GG	GG
158	Sc.AJ_00259	70093	GG	GG
159	Sc.AJ_00261	24441	GG	GG
160	Sc.AJ_00261	68809	CC	CC
161	Sc.AJ_00264	40223	CC	CC
162	Sc.AJ_00264	40272	CC	CC
163	Sc.AJ_00264	40277	GG	GG
164	Sc.AJ_00268	36769	GG	GG
165	Sc.AJ_00270	56179	CC	CC
166	Sc.AJ_00272	28558	GG	GG
167	Sc.AJ_00272	28666	GG	GG
168	Sc.AJ_00272	28716	TT	TT
169	Sc.AJ_00278	7309	GG	GG
170	Sc.AJ_00278	7316	TT	TT
171	Sc.AJ_00283	39919	GG	GG
172	Sc.AJ_00284	24617	GG	GG
173	Sc.AJ_00284	42114	TT	TT
174	Sc.AJ_00296	69443	AA	AA
175	Sc.AJ_00297	58707	GG	GG
176	Sc.AJ_00297	58718	GG	GG
177	Sc.AJ_00298	44109	AA	AA
178	Sc.AJ_00299	60628	TT	TT
179	Sc.AJ_00299	60640	TT	TT
180	Sc.AJ_00303	30854	CC	CC
181	Sc.AJ_00303	30887	GG	GG
182	Sc.AJ_00305	17194	GG	GG
183	Sc.AJ_00316	68906	CC	CC
184	Sc.AJ_00316	71852	GG	GG
185	Sc.AJ_00319	47549	GG	GG
186	Sc.AJ_00321	24974	CC	CC
187	Sc.AJ_00321	51354	CC	CC
188	Sc.AJ_00323	42234	GG	GG
189	Sc.AJ_00339	47707	CC	CC
190	Sc.AJ_00344	12664	CC	CC
191	Sc.AJ_00344	12730	TT	TT
192	Sc.AJ_00350	9089	AA	AA
193	Sc.AJ_00350	9095	GG	GG
194	Sc.AJ_00355	68655	AA	AA
195	Sc.AJ_00363	51734	CC	CC
196	Sc.AJ_00364	19298	CC	CC
197	Sc.AJ_00374	63664	GG	GG
198	Sc.AJ_00381	29505	AA	AA
199	Sc.AJ_00387	40028	AA	AA
200	Sc.AJ_00389	2421	AA	AA
201	Sc.AJ_00390	54541	CC	CC
202	Sc.AJ_00391	11316	AA	AA
203	Sc.AJ_00391	49593	TT	TT
204	Sc.AJ_00395	12042	AA	AA
205	Sc.AJ_00395	44721	GG	GG
206	Sc.AJ_00402	28813	TT	TT
207	Sc.AJ_00407	18605	GG	GG
208	Sc.AJ_00408	39237	TT	TT
209	Sc.AJ_00416	48948	TT	TT
210	Sc.AJ_00421	24915	TT	TT
211	Sc.AJ_00421	24951	GG	GG
212	Sc.AJ_00422	36972	GG	GG
213	Sc.AJ_00423	5671	GG	GG
214	Sc.AJ_00424	32434	AA	AA
215	Sc.AJ_00425	7317	CC	CC
216	Sc.AJ_00427	5473	CC	CC
217	Sc.AJ_00432	19655	AA	AA
218	Sc.AJ_00444	39376	AA	AA
219	Sc.AJ_00444	39390	GG	GG
220	Sc.AJ_00447	8855	AA	AA
221	Sc.AJ_00447	24433	CC	CC
222	Sc.AJ_00451	5720	GG	GG
223	Sc.AJ_00453	33439	TT	TT
224	Sc.AJ_00455	38044	AA	AA
225	Sc.AJ_00455	64085	GG	GG
226	Sc.AJ_00455	64099	AA	AA
227	Sc.AJ_00455	64119	TT	TT
228	Sc.AJ_00455	64129	CC	CC
229	Sc.AJ_00461	15609	CC	CC
230	Sc.AJ_00461	15637	CC	CC
231	Sc.AJ_00461	29269	AA	AA
232	Sc.AJ_00463	46319	CC	CC
233	Sc.AJ_00466	45124	GG	GG
234	Sc.AJ_00479	45952	CC	CC
235	Sc.AJ_00482	43352	GG	GG
236	Sc.AJ_00482	43376	CC	CC
237	Sc.AJ_00485	62510	CC	CC
238	Sc.AJ_00490	49290	CC	CC
239	Sc.AJ_00492	39546	CC	CC
240	Sc.AJ_00493	658	CC	CC
241	Sc.AJ_00494	47731	TT	TT
242	Sc.AJ_00494	47767	CC	CC
243	Sc.AJ_00495	28329	CC	CC
244	Sc.AJ_00495	28341	TT	TT
245	Sc.AJ_00495	28342	AA	AA
246	Sc.AJ_00495	28352	TT	TT
247	Sc.AJ_00500	28027	AA	AA
248	Sc.AJ_00501	37056	AA	AA
249	Sc.AJ_00520	21793	GG	GG
250	Sc.AJ_00520	28885	AA	AA
251	Sc.AJ_00536	14862	CC	CC
252	Sc.AJ_00536	14909	GG	GG
253	Sc.AJ_00536	14923	GG	GG
254	Sc.AJ_00540	21585	CC	CC
255	Sc.AJ_00540	21619	CC	CC
256	Sc.AJ_00541	7714	TT	TT
257	Sc.AJ_00546	32484	GG	GG
258	Sc.AJ_00546	32581	AA	AA
259	Sc.AJ_00547	30511	AA	AA
260	Sc.AJ_00558	18426	AA	AA
261	Sc.AJ_00558	18449	CC	CC
262	Sc.AJ_00558	24433	TT	TT
263	Sc.AJ_00558	24436	AA	AA
264	Sc.AJ_00562	5975	TT	TT
265	Sc.AJ_00562	6045	TT	TT
266	Sc.AJ_00568	1222	AA	AA
267	Sc.AJ_00575	2300	AA	AA
268	Sc.AJ_00576	15878	CC	CC
269	Sc.AJ_00577	24703	AA	AA
270	Sc.AJ_00577	24715	TT	TT
271	Sc.AJ_00577	24753	GG	GG
272	Sc.AJ_00586	704	GG	GG
273	Sc.AJ_00588	53445	CC	CC
274	Sc.AJ_00588	55149	GG	GG
275	Sc.AJ_00588	55204	CC	CC
276	Sc.AJ_00591	43779	GG	GG
277	Sc.AJ_00592	41516	AA	AA
278	Sc.AJ_00592	41519	CC	CC
279	Sc.AJ_00597	1121	TT	TT
280	Sc.AJ_00597	40218	AA	AA
281	Sc.AJ_00600	46307	CC	CC
282	Sc.AJ_00603	11655	AA	AA
283	Sc.AJ_00603	11663	AA	AA
284	Sc.AJ_00605	1479	GG	GG
285	Sc.AJ_00606	53821	AA	AA
286	Sc.AJ_00606	53822	GG	GG
287	Sc.AJ_00613	22381	AA	AA
288	Sc.AJ_00613	22470	TT	TT
289	Sc.AJ_00618	3598	CC	CC
290	Sc.AJ_00618	3610	CC	CC
291	Sc.AJ_00618	3642	TT	TT
292	Sc.AJ_00618	38501	AA	AA
293	Sc.AJ_00620	43237	GG	GG
294	Sc.AJ_00620	43246	TT	TT
295	Sc.AJ_00620	43247	GG	GG
296	Sc.AJ_00632	9677	AA	AA
297	Sc.AJ_00636	20703	TT	TT
298	Sc.AJ_00636	20705	GG	GG
299	Sc.AJ_00636	20725	GG	GG
300	Sc.AJ_00640	32209	TT	TT
301	Sc.AJ_00642	34574	GG	GG
302	Sc.AJ_00642	34581	TT	TT
303	Sc.AJ_00643	47467	GG	GG
304	Sc.AJ_00648	33135	CC	CC
305	Sc.AJ_00648	53344	TT	TT
306	Sc.AJ_00651	47879	TT	TT
307	Sc.AJ_00651	47907	AA	AA
308	Sc.AJ_00652	38861	CC	CC
309	Sc.AJ_00652	38862	TT	TT
310	Sc.AJ_00659	39493	CC	CC
311	Sc.AJ_00659	39622	TT	TT
312	Sc.AJ_00659	39625	AA	AA
313	Sc.AJ_00665	24360	AA	AA
314	Sc.AJ_00666	26351	AA	AA
315	Sc.AJ_00666	26360	TT	TT
316	Sc.AJ_00667	11235	CC	CC
317	Sc.AJ_00667	47308	CC	CC
318	Sc.AJ_00667	47309	TT	TT
319	Sc.AJ_00672	44217	TT	TT
320	Sc.AJ_00682	8622	CC	CC
321	Sc.AJ_00682	8628	GG	GG
322	Sc.AJ_00682	8640	GG	GG
323	Sc.AJ_00682	8664	AA	AA
324	Sc.AJ_00683	30629	AA	AA
325	Sc.AJ_00689	15931	GG	GG
326	Sc.AJ_00689	16007	AA	AA
327	Sc.AJ_00691	19466	TT	TT
328	Sc.AJ_00694	53659	GG	GG
329	Sc.AJ_00694	53692	GG	GG
330	Sc.AJ_00710	48701	AA	AA
331	Sc.AJ_00710	48706	CC	CC
332	Sc.AJ_00710	48707	CC	CC
333	Sc.AJ_00710	48735	AA	AA
334	Sc.AJ_00710	48736	GG	GG
335	Sc.AJ_00710	48749	CC	CC
336	Sc.AJ_00710	48752	CC	CC
337	Sc.AJ_00716	7663	CC	CC
338	Sc.AJ_00717	22758	GG	GG
339	Sc.AJ_00717	22790	GG	GG
340	Sc.AJ_00723	33620	CC	CC
341	Sc.AJ_00723	37315	CC	CC
342	Sc.AJ_00728	45632	AA	AA
343	Sc.AJ_00728	45649	GG	GG
344	Sc.AJ_00733	49784	GG	GG
345	Sc.AJ_00733	49789	CC	CC
346	Sc.AJ_00733	49804	GG	GG
347	Sc.AJ_00733	53637	TT	TT
348	Sc.AJ_00734	29351	TT	TT
349	Sc.AJ_00743	471	GG	GG
350	Sc.AJ_00743	5884	AA	AA
351	Sc.AJ_00746	39651	GG	GG
352	Sc.AJ_00747	25696	CC	CC
353	Sc.AJ_00754	9580	CC	CC
354	Sc.AJ_00759	38644	TT	TT
355	Sc.AJ_00761	35529	CC	CC
356	Sc.AJ_00761	35546	TT	TT
357	Sc.AJ_00765	32741	AA	AA
358	Sc.AJ_00770	38039	CC	CC
359	Sc.AJ_00782	24230	GG	GG
360	Sc.AJ_00782	24247	CC	CC
361	Sc.AJ_00782	24268	TT	TT
362	Sc.AJ_00782	24756	GG	GG
363	Sc.AJ_00782	24759	CC	CC
364	Sc.AJ_00794	34974	CC	CC
365	Sc.AJ_00806	30084	GG	GG
366	Sc.AJ_00811	10100	GG	GG
367	Sc.AJ_00824	45613	TT	TT
368	Sc.AJ_00837	38082	AA	AA
369	Sc.AJ_00839	48742	GG	GG
370	Sc.AJ_00843	40791	TT	TT
371	Sc.AJ_00845	6349	GG	GG
372	Sc.AJ_00848	45965	GG	GG
373	Sc.AJ_00856	13743	CC	CC
374	Sc.AJ_00860	46463	CC	CC
375	Sc.AJ_00869	21111	GG	GG
376	Sc.AJ_00877	37408	GG	GG
377	Sc.AJ_00877	37447	GG	GG
378	Sc.AJ_00884	47338	CC	CC
379	Sc.AJ_00887	445	AA	AA
380	Sc.AJ_00897	31054	TT	TT
381	Sc.AJ_00899	42597	CC	CC
382	Sc.AJ_00907	29861	TT	TT
383	Sc.AJ_00915	49096	AA	AA
384	Sc.AJ_00923	16415	GG	GG
385	Sc.AJ_00924	36226	AA	AA
386	Sc.AJ_00924	36229	GG	GG
387	Sc.AJ_00926	21187	GG	GG
388	Sc.AJ_00926	21233	GG	GG
389	Sc.AJ_00929	21965	GG	GG
390	Sc.AJ_00933	28358	TT	TT
391	Sc.AJ_00933	28581	AA	AA
392	Sc.AJ_00938	11254	TT	TT
393	Sc.AJ_00939	35043	TT	TT
394	Sc.AJ_00939	35053	CC	CC
395	Sc.AJ_00939	35059	GG	GG
396	Sc.AJ_00939	35086	GG	GG
397	Sc.AJ_00939	35089	CC	CC
398	Sc.AJ_00939	35090	AA	AA
399	Sc.AJ_00939	35091	AA	AA
400	Sc.AJ_00942	46205	CC	CC
401	Sc.AJ_00945	48026	GG	GG
402	Sc.AJ_00945	48038	TT	TT
403	Sc.AJ_00964	26334	AA	AA
404	Sc.AJ_00964	26345	AA	AA
405	Sc.AJ_00974	20578	GG	GG
406	Sc.AJ_00974	20604	CC	CC
407	Sc.AJ_00977	15037	GG	GG
408	Sc.AJ_00980	609	CC	CC
409	Sc.AJ_00980	988	TT	TT
410	Sc.AJ_00992	41799	AA	AA
411	Sc.AJ_00992	41829	AA	AA
412	Sc.AJ_01001	9700	AA	AA
413	Sc.AJ_01004	43148	TT	TT
414	Sc.AJ_01004	43154	GG	GG
415	Sc.AJ_01004	43158	GG	GG
416	Sc.AJ_01004	43161	GG	GG
417	Sc.AJ_01015	38217	AA	AA
418	Sc.AJ_01015	45548	AA	AA
419	Sc.AJ_01024	47142	CC	CC
420	Sc.AJ_01024	47187	CC	CC
421	Sc.AJ_01026	797	CC	CC
422	Sc.AJ_01026	836	CC	CC
423	Sc.AJ_01027	23405	AA	AA
424	Sc.AJ_01027	23434	TT	TT
425	Sc.AJ_01028	28625	GG	GG
426	Sc.AJ_01030	26823	CC	CC
427	Sc.AJ_01042	9770	CC	CC
428	Sc.AJ_01059	2413	TT	TT
429	Sc.AJ_01060	18602	GG	GG
430	Sc.AJ_01060	18638	CC	CC
431	Sc.AJ_01065	26977	GG	GG
432	Sc.AJ_01072	28243	GG	GG
433	Sc.AJ_01072	28251	GG	GG
434	Sc.AJ_01075	10150	CC	CC
435	Sc.AJ_01075	14170	GG	GG
436	Sc.AJ_01102	18404	AA	AA
437	Sc.AJ_01104	28457	AA	AA
438	Sc.AJ_01105	40658	GG	GG
439	Sc.AJ_01118	17103	GG	GG
440	Sc.AJ_01118	17127	AA	AA
441	Sc.AJ_01123	36698	CC	CC
442	Sc.AJ_01128	33720	CC	CC
443	Sc.AJ_01134	10755	GG	GG
444	Sc.AJ_01144	45156	GG	GG
445	Sc.AJ_01144	45176	CC	CC
446	Sc.AJ_01144	45186	TT	TT
447	Sc.AJ_01148	31114	AA	AA
448	Sc.AJ_01172	19383	CC	CC
449	Sc.AJ_01179	34339	AA	AA
450	Sc.AJ_01179	36022	GG	GG
451	Sc.AJ_01195	4590	GG	GG
452	Sc.AJ_01216	18626	GG	GG
453	Sc.AJ_01225	1727	GG	GG
454	Sc.AJ_01225	1774	TT	TT
455	Sc.AJ_01226	4222	AA	AA
456	Sc.AJ_01230	32157	CC	CC
457	Sc.AJ_01231	41590	CC	CC
458	Sc.AJ_01233	19395	AA	AA
459	Sc.AJ_01233	19396	AA	AA
460	Sc.AJ_01235	38370	GG	GG
461	Sc.AJ_01241	28709	GG	GG
462	Sc.AJ_01256	4904	CC	CC
463	Sc.AJ_01256	4908	TT	TT
464	Sc.AJ_01256	4914	CC	CC
465	Sc.AJ_01257	24732	GG	GG
466	Sc.AJ_01272	34007	GG	GG
467	Sc.AJ_01273	3212	CC	CC
468	Sc.AJ_01273	3237	GG	GG
469	Sc.AJ_01281	7043	CC	CC
470	Sc.AJ_01305	10375	TT	TT
471	Sc.AJ_01312	10380	GG	GG
472	Sc.AJ_01320	41182	GG	GG
473	Sc.AJ_01320	41187	AA	AA
474	Sc.AJ_01320	41192	CC	CC
475	Sc.AJ_01320	41196	CC	CC
476	Sc.AJ_01325	38729	TT	TT
477	Sc.AJ_01353	36601	CC	CC
478	Sc.AJ_01355	14723	GG	GG
479	Sc.AJ_01357	37416	TT	TT
480	Sc.AJ_01363	41492	CC	CC
481	Sc.AJ_01374	32277	CC	CC
482	Sc.AJ_01394	8927	CC	CC
483	Sc.AJ_01416	10920	TT	TT
484	Sc.AJ_01416	16629	GG	GG
485	Sc.AJ_01417	30600	CC	CC
486	Sc.AJ_01417	30666	GG	GG
487	Sc.AJ_01420	33598	TT	TT
488	Sc.AJ_01420	33616	GG	GG
489	Sc.AJ_01429	34789	GG	GG
490	Sc.AJ_01449	6402	AA	AA
491	Sc.AJ_01464	39083	CC	CC
492	Sc.AJ_01468	9383	TT	TT
493	Sc.AJ_01472	16427	GG	GG
494	Sc.AJ_01472	16447	GG	GG
495	Sc.AJ_01475	6506	TT	TT
496	Sc.AJ_01475	6509	AA	AA
497	Sc.AJ_01475	6513	AA	AA
498	Sc.AJ_01475	6526	CC	CC
499	Sc.AJ_01475	6533	TT	TT
500	Sc.AJ_01475	6534	GG	GG
501	Sc.AJ_01491	60	CC	CC
502	Sc.AJ_01491	101	GG	GG
503	Sc.AJ_01497	13527	GG	GG
504	Sc.AJ_01500	34759	CC	CC
505	Sc.AJ_01504	7028	GG	GG
506	Sc.AJ_01504	19519	TT	TT
507	Sc.AJ_01508	6337	TT	TT
508	Sc.AJ_01515	3007	AA	AA
509	Sc.AJ_01515	4726	GG	GG
510	Sc.AJ_01515	20318	AA	AA
511	Sc.AJ_01516	7745	TT	TT
512	Sc.AJ_01516	7765	AA	AA
513	Sc.AJ_01521	32737	CC	CC
514	Sc.AJ_01533	38323	AA	AA
515	Sc.AJ_01535	21442	TT	TT
516	Sc.AJ_01541	168	TT	TT
517	Sc.AJ_01546	23061	CC	CC
518	Sc.AJ_01555	31534	GG	GG
519	Sc.AJ_01560	17714	CC	CC
520	Sc.AJ_01560	17760	TT	TT
521	Sc.AJ_01572	9591	GG	GG
522	Sc.AJ_01574	25954	GG	GG
523	Sc.AJ_01576	11185	TT	TT
524	Sc.AJ_01578	37609	AA	AA
525	Sc.AJ_01584	16182	GG	GG
526	Sc.AJ_01586	11272	CC	CC
527	Sc.AJ_01597	284	GG	GG
528	Sc.AJ_01597	312	GG	GG
529	Sc.AJ_01608	25363	GG	GG
530	Sc.AJ_01613	17812	CC	CC
531	Sc.AJ_01613	17843	CC	CC
532	Sc.AJ_01622	33209	AA	AA
533	Sc.AJ_01623	11630	AA	AA
534	Sc.AJ_01623	29268	GG	GG
535	Sc.AJ_01624	2547	AA	AA
536	Sc.AJ_01633	20434	CC	CC
537	Sc.AJ_01633	20453	AA	AA
538	Sc.AJ_01633	20457	AA	AA
539	Sc.AJ_01633	20483	CC	CC
540	Sc.AJ_01634	2990	GG	GG
541	Sc.AJ_01643	36024	CC	CC
542	Sc.AJ_01643	36070	AA	AA
543	Sc.AJ_01643	36100	CC	CC
544	Sc.AJ_01651	16000	AA	AA
545	Sc.AJ_01665	32685	CC	CC
546	Sc.AJ_01670	22781	TT	TT
547	Sc.AJ_01670	22797	AA	AA
548	Sc.AJ_01679	17602	GG	GG
549	Sc.AJ_01679	17627	TT	TT
550	Sc.AJ_01679	17629	CC	CC
551	Sc.AJ_01689	19567	TT	TT
552	Sc.AJ_01699	30384	GG	GG
553	Sc.AJ_01711	32618	GG	GG
554	Sc.AJ_01722	21272	AA	AA
555	Sc.AJ_01724	12738	CC	CC
556	Sc.AJ_01730	11941	TT	TT
557	Sc.AJ_01734	8339	GG	GG
558	Sc.AJ_01734	8347	AA	AA
559	Sc.AJ_01745	18444	AA	AA
560	Sc.AJ_01752	30830	GG	GG
561	Sc.AJ_01752	30836	CC	CC
562	Sc.AJ_01752	30848	GG	GG
563	Sc.AJ_01753	17840	CC	CC
564	Sc.AJ_01764	9336	AA	AA
565	Sc.AJ_01764	12345	GG	GG
566	Sc.AJ_01764	12346	AA	AA
567	Sc.AJ_01776	9891	GG	GG
568	Sc.AJ_01776	24502	GG	GG
569	Sc.AJ_01783	33457	CC	CC
570	Sc.AJ_01783	33461	AA	AA
571	Sc.AJ_01783	33466	AA	AA
572	Sc.AJ_01792	7966	CC	CC
573	Sc.AJ_01801	19086	CC	CC
574	Sc.AJ_01801	19323	GG	GG
575	Sc.AJ_01806	30645	TT	TT
576	Sc.AJ_01809	658	TT	TT
577	Sc.AJ_01809	676	AA	AA
578	Sc.AJ_01809	689	AA	AA
579	Sc.AJ_01813	15921	CC	CC
580	Sc.AJ_01814	14392	TT	TT
581	Sc.AJ_01814	20103	TT	TT
582	Sc.AJ_01814	20167	CC	CC
583	Sc.AJ_01817	29943	TT	TT
584	Sc.AJ_01833	30337	CC	CC
585	Sc.AJ_01839	478	CC	CC
586	Sc.AJ_01840	108	TT	TT
587	Sc.AJ_01843	32590	GG	GG
588	Sc.AJ_01851	21792	CC	CC
589	Sc.AJ_01851	22052	GG	GG
590	Sc.AJ_01857	11589	AA	AA
591	Sc.AJ_01862	10837	GG	GG
592	Sc.AJ_01870	10755	AA	AA
593	Sc.AJ_01873	29272	TT	TT
594	Sc.AJ_01873	29308	GG	GG
595	Sc.AJ_01880	5738	GG	GG
596	Sc.AJ_01880	12276	GG	GG
597	Sc.AJ_01880	23570	CC	CC
598	Sc.AJ_01880	23609	TT	TT
599	Sc.AJ_01883	22189	TT	TT
600	Sc.AJ_01883	22196	CC	CC
601	Sc.AJ_01883	22207	TT	TT
602	Sc.AJ_01888	28114	CC	CC
603	Sc.AJ_01890	29155	GG	GG
604	Sc.AJ_01901	5878	AA	AA
605	Sc.AJ_01916	21392	CC	CC
606	Sc.AJ_01916	21433	TT	TT
607	Sc.AJ_01916	21461	AA	AA
608	Sc.AJ_01916	21670	AA	AA
609	Sc.AJ_01916	29537	AA	AA
610	Sc.AJ_01917	24162	CC	CC
611	Sc.AJ_01922	9642	AA	AA
612	Sc.AJ_01932	5302	TT	TT
613	Sc.AJ_01937	14580	GG	GG
614	Sc.AJ_01937	22021	AA	AA
615	Sc.AJ_01949	30978	AA	AA
616	Sc.AJ_01965	26444	TT	TT
617	Sc.AJ_01966	7023	CC	CC
618	Sc.AJ_01975	2139	GG	GG
619	Sc.AJ_01975	2145	TT	TT
620	Sc.AJ_01979	15539	GG	GG
621	Sc.AJ_01979	15583	AA	AA
622	Sc.AJ_01979	15635	GG	GG
623	Sc.AJ_01979	24183	TT	TT
624	Sc.AJ_01981	33871	CC	CC
625	Sc.AJ_02007	18135	GG	GG
626	Sc.AJ_02009	1006	GG	GG
627	Sc.AJ_02016	24930	CC	CC
628	Sc.AJ_02019	6155	CC	CC
629	Sc.AJ_02020	25392	GG	GG
630	Sc.AJ_02020	25393	AA	AA
631	Sc.AJ_02031	31981	TT	TT
632	Sc.AJ_02031	31998	GG	GG
633	Sc.AJ_02031	32038	AA	AA
634	Sc.AJ_02031	32046	TT	TT
635	Sc.AJ_02048	23511	GG	GG
636	Sc.AJ_02064	16127	GG	GG
637	Sc.AJ_02077	12277	GG	GG
638	Sc.AJ_02078	10824	AA	AA
639	Sc.AJ_02078	10837	TT	TT
640	Sc.AJ_02078	10857	GG	GG
641	Sc.AJ_02079	8137	TT	TT
642	Sc.AJ_02086	18873	AA	AA
643	Sc.AJ_02090	32390	GG	GG
644	Sc.AJ_02096	561	CC	CC
645	Sc.AJ_02096	620	TT	TT
646	Sc.AJ_02099	22073	TT	TT
647	Sc.AJ_02101	17907	AA	AA
648	Sc.AJ_02109	31035	GG	GG
649	Sc.AJ_02115	8124	TT	TT
650	Sc.AJ_02130	17469	CC	CC
651	Sc.AJ_02140	23659	GG	GG
652	Sc.AJ_02140	23663	GG	GG
653	Sc.AJ_02160	12217	AA	AA
654	Sc.AJ_02166	28804	GG	GG
655	Sc.AJ_02169	3821	TT	TT
656	Sc.AJ_02170	5339	TT	TT
657	Sc.AJ_02170	12053	TT	TT
658	Sc.AJ_02171	8164	CC	CC
659	Sc.AJ_02172	21132	CC	CC
660	Sc.AJ_02180	33008	GG	GG
661	Sc.AJ_02188	3527	AA	AA
662	Sc.AJ_02188	4128	CC	CC
663	Sc.AJ_02188	7932	AA	AA
664	Sc.AJ_02200	5026	GG	GG
665	Sc.AJ_02202	27222	CC	CC
666	Sc.AJ_02202	27225	GG	GG
667	Sc.AJ_02207	73	GG	GG
668	Sc.AJ_02207	18183	TT	TT
669	Sc.AJ_02214	25367	CC	CC
670	Sc.AJ_02217	12479	AA	AA
671	Sc.AJ_02217	12508	TT	TT
672	Sc.AJ_02256	21669	TT	TT
673	Sc.AJ_02273	8644	AA	AA
674	Sc.AJ_02273	8664	AA	AA
675	Sc.AJ_02277	13912	TT	TT
676	Sc.AJ_02296	20315	GG	GG
677	Sc.AJ_02299	3925	AA	AA
678	Sc.AJ_02303	2912	GG	GG
679	Sc.AJ_02329	13706	GG	GG
680	Sc.AJ_02331	28223	TT	TT
681	Sc.AJ_02332	19800	GG	GG
682	Sc.AJ_02335	18253	CC	CC
683	Sc.AJ_02350	9797	TT	TT
684	Sc.AJ_02361	8233	AA	AA
685	Sc.AJ_02361	8265	CC	CC
686	Sc.AJ_02361	8282	AA	AA
687	Sc.AJ_02362	3030	CC	CC
688	Sc.AJ_02377	21633	CC	CC
689	Sc.AJ_02386	669	CC	CC
690	Sc.AJ_02386	670	GG	GG
691	Sc.AJ_02413	2758	AA	AA
692	Sc.AJ_02429	8217	TT	TT
693	Sc.AJ_02458	27451	TT	TT
694	Sc.AJ_02462	4246	CC	CC
695	Sc.AJ_02467	29506	GG	GG
696	Sc.AJ_02484	2711	AA	AA
697	Sc.AJ_02488	30100	CC	CC
698	Sc.AJ_02507	12264	AA	AA
699	Sc.AJ_02528	26991	CC	CC
700	Sc.AJ_02528	27066	TT	TT
701	Sc.AJ_02556	8183	AA	AA
702	Sc.AJ_02556	8414	AA	AA
703	Sc.AJ_02556	8421	TT	TT
704	Sc.AJ_02557	14438	CC	CC
705	Sc.AJ_02568	11369	GG	GG
706	Sc.AJ_02568	11381	AA	AA
707	Sc.AJ_02568	11382	AA	AA
708	Sc.AJ_02587	9714	CC	CC
709	Sc.AJ_02591	5664	CC	CC
710	Sc.AJ_02607	27900	GG	GG
711	Sc.AJ_02611	2194	CC	CC
712	Sc.AJ_02611	7694	TT	TT
713	Sc.AJ_02630	2087	CC	CC
714	Sc.AJ_02630	2121	CC	CC
715	Sc.AJ_02636	18754	CC	CC
716	Sc.AJ_02638	21950	AA	AA
717	Sc.AJ_02640	550	TT	TT
718	Sc.AJ_02656	14014	CC	CC
719	Sc.AJ_02659	20175	TT	TT
720	Sc.AJ_02683	2031	TT	TT
721	Sc.AJ_02693	2809	GG	GG
722	Sc.AJ_02694	7719	TT	TT
723	Sc.AJ_02699	16208	GG	GG
724	Sc.AJ_02722	15694	CC	CC
725	Sc.AJ_02730	11964	CC	CC
726	Sc.AJ_02730	24583	CC	CC
727	Sc.AJ_02740	12002	TT	TT
728	Sc.AJ_02741	19670	CC	CC
729	Sc.AJ_02754	17401	TT	TT
730	Sc.AJ_02756	7781	GG	GG
731	Sc.AJ_02762	18080	TT	TT
732	Sc.AJ_02777	24264	AA	AA
733	Sc.AJ_02782	8653	GG	GG
734	Sc.AJ_02792	4395	GG	GG
735	Sc.AJ_02793	25962	GG	GG
736	Sc.AJ_02796	16827	GG	GG
737	Sc.AJ_02806	21947	GG	GG
738	Sc.AJ_02806	21954	CC	CC
739	Sc.AJ_02811	13152	CC	CC
740	Sc.AJ_02813	9484	AA	AA
741	Sc.AJ_02816	524	AA	AA
742	Sc.AJ_02816	542	GG	GG
743	Sc.AJ_02816	552	TT	TT
744	Sc.AJ_02816	6273	AA	AA
745	Sc.AJ_02836	15916	TT	TT
746	Sc.AJ_02838	23880	GG	GG
747	Sc.AJ_02841	6630	AA	AA
748	Sc.AJ_02841	6643	CC	CC
749	Sc.AJ_02857	25686	TT	TT
750	Sc.AJ_02857	25698	CC	CC
751	Sc.AJ_02861	13967	AA	AA
752	Sc.AJ_02861	13969	AA	AA
753	Sc.AJ_02867	490	TT	TT
754	Sc.AJ_02867	506	GG	GG
755	Sc.AJ_02867	514	TT	TT
756	Sc.AJ_02869	1988	GG	GG
757	Sc.AJ_02869	1992	CC	CC
758	Sc.AJ_02869	1996	GG	GG
759	Sc.AJ_02893	496	GG	GG
760	Sc.AJ_02896	8737	TT	TT
761	Sc.AJ_02898	17662	TT	TT
762	Sc.AJ_02911	14891	TT	TT
763	Sc.AJ_02913	9785	TT	TT
764	Sc.AJ_02917	21792	TT	TT
765	Sc.AJ_02917	21797	CC	CC
766	Sc.AJ_02928	910	GG	GG
767	Sc.AJ_02931	21375	TT	TT
768	Sc.AJ_02931	21378	AA	AA
769	Sc.AJ_02931	22212	CC	CC
770	Sc.AJ_02935	5763	CC	CC
771	Sc.AJ_02942	19891	CC	CC
772	Sc.AJ_02945	7669	TT	TT
773	Sc.AJ_02966	6457	GG	GG
774	Sc.AJ_02969	13976	TT	TT
775	Sc.AJ_02989	20230	CC	CC
776	Sc.AJ_02989	20231	AA	AA
777	Sc.AJ_02989	23517	CC	CC
778	Sc.AJ_03002	19124	CC	CC
779	Sc.AJ_03005	27350	TT	TT
780	Sc.AJ_03007	7079	GG	GG
781	Sc.AJ_03007	7137	CC	CC
782	Sc.AJ_03009	10279	GG	GG
783	Sc.AJ_03009	10323	AA	AA
784	Sc.AJ_03009	10338	AA	AA
785	Sc.AJ_03011	15462	AA	AA
786	Sc.AJ_03032	7790	TT	TT
787	Sc.AJ_03048	23737	TT	TT
788	Sc.AJ_03060	9692	TT	TT
789	Sc.AJ_03060	11198	TT	TT
790	Sc.AJ_03068	15323	TT	TT
791	Sc.AJ_03072	3956	CC	CC
792	Sc.AJ_03072	6064	CC	CC
793	Sc.AJ_03072	21465	AA	AA
794	Sc.AJ_03102	17157	GG	GG
795	Sc.AJ_03105	25858	CC	CC
796	Sc.AJ_03105	26135	CC	CC
797	Sc.AJ_03105	26162	GG	GG
798	Sc.AJ_03107	20345	AA	AA
799	Sc.AJ_03111	4730	GG	GG
800	Sc.AJ_03120	5609	AA	AA
801	Sc.AJ_03145	15814	AA	AA
802	Sc.AJ_03158	2333	AA	AA
803	Sc.AJ_03182	1834	TT	TT
804	Sc.AJ_03183	16475	GG	GG
805	Sc.AJ_03221	5723	CC	CC
806	Sc.AJ_03231	9323	TT	TT
807	Sc.AJ_03234	16488	GG	GG
808	Sc.AJ_03241	11206	CC	CC
809	Sc.AJ_03253	984	GG	GG
810	Sc.AJ_03269	1021	CC	CC
811	Sc.AJ_03277	19840	CC	CC
812	Sc.AJ_03280	21967	CC	CC
813	Sc.AJ_03280	21996	TT	TT
814	Sc.AJ_03280	22019	AA	AA
815	Sc.AJ_03280	22024	CC	CC
816	Sc.AJ_03280	22029	CC	CC
817	Sc.AJ_03287	17347	TT	TT
818	Sc.AJ_03287	17407	AA	AA
819	Sc.AJ_03295	1620	GG	GG
820	Sc.AJ_03314	20323	TT	TT
821	Sc.AJ_03314	20351	CC	CC
822	Sc.AJ_03314	20358	TT	TT
823	Sc.AJ_03329	24157	CC	CC
824	Sc.AJ_03330	20080	GG	GG
825	Sc.AJ_03336	21177	GG	GG
826	Sc.AJ_03337	9614	CC	CC
827	Sc.AJ_03347	14733	CC	CC
828	Sc.AJ_03348	15567	TT	TT
829	Sc.AJ_03350	18303	CC	CC
830	Sc.AJ_03350	18332	AA	AA
831	Sc.AJ_03350	18349	CC	CC
832	Sc.AJ_03350	18423	AA	AA
833	Sc.AJ_03350	18437	GG	GG
834	Sc.AJ_03354	20000	TT	TT
835	Sc.AJ_03355	14096	CC	CC
836	Sc.AJ_03355	22437	CC	CC
837	Sc.AJ_03357	23044	TT	TT
838	Sc.AJ_03366	11508	TT	TT
839	Sc.AJ_03379	1843	CC	CC
840	Sc.AJ_03379	1960	TT	TT
841	Sc.AJ_03397	8445	TT	TT
842	Sc.AJ_03403	23615	TT	TT
843	Sc.AJ_03417	9541	TT	TT
844	Sc.AJ_03434	3579	AA	AA
845	Sc.AJ_03448	24501	AA	AA
846	Sc.AJ_03454	19385	CC	CC
847	Sc.AJ_03454	19396	AA	AA
848	Sc.AJ_03454	19400	CC	CC
849	Sc.AJ_03454	19445	AA	AA
850	Sc.AJ_03454	19555	TT	TT
851	Sc.AJ_03454	19569	AA	AA
852	Sc.AJ_03454	19630	TT	TT
853	Sc.AJ_03454	19644	GG	GG
854	Sc.AJ_03460	19311	GG	GG
855	Sc.AJ_03462	17665	AA	AA
856	Sc.AJ_03480	10655	CC	CC
857	Sc.AJ_03491	24313	AA	AA
858	Sc.AJ_03507	3756	CC	CC
859	Sc.AJ_03520	9096	CC	CC
860	Sc.AJ_03520	9102	GG	GG
861	Sc.AJ_03524	1646	CC	CC
862	Sc.AJ_03527	21345	GG	GG
863	Sc.AJ_03532	22875	AA	AA
864	Sc.AJ_03532	24087	GG	GG
865	Sc.AJ_03547	16968	TT	TT
866	Sc.AJ_03556	22393	CC	CC
867	Sc.AJ_03575	23727	TT	TT
868	Sc.AJ_03575	23765	AA	AA
869	Sc.AJ_03581	19673	GG	GG
870	Sc.AJ_03613	17429	CC	CC
871	Sc.AJ_03616	2396	CC	CC
872	Sc.AJ_03616	9187	TT	TT
873	Sc.AJ_03629	20899	GG	GG
874	Sc.AJ_03652	2734	GG	GG
875	Sc.AJ_03652	2757	TT	TT
876	Sc.AJ_03657	185	GG	GG
877	Sc.AJ_03657	213	GG	GG
878	Sc.AJ_03665	23662	CC	CC
879	Sc.AJ_03669	6644	CC	CC
880	Sc.AJ_03673	8630	CC	CC
881	Sc.AJ_03700	21002	AA	AA
882	Sc.AJ_03710	9706	TT	TT
883	Sc.AJ_03731	2350	GG	GG
884	Sc.AJ_03731	18834	CC	CC
885	Sc.AJ_03735	21032	AA	AA
886	Sc.AJ_03742	11098	CC	CC
887	Sc.AJ_03742	11102	GG	GG
888	Sc.AJ_03742	11110	GG	GG
889	Sc.AJ_03743	16187	CC	CC
890	Sc.AJ_03760	18342	GG	GG
891	Sc.AJ_03767	18383	CC	CC
892	Sc.AJ_03772	16259	GG	GG
893	Sc.AJ_03785	12637	CC	CC
894	Sc.AJ_03797	19125	TT	TT
895	Sc.AJ_03797	19135	CC	CC
896	Sc.AJ_03812	16294	AA	AA
897	Sc.AJ_03814	2854	AA	AA
898	Sc.AJ_03814	2873	CC	CC
899	Sc.AJ_03814	2893	CC	CC
900	Sc.AJ_03814	2904	AA	AA
901	Sc.AJ_03815	17440	AA	AA
902	Sc.AJ_03821	20193	GG	GG
903	Sc.AJ_03821	20200	GG	GG
904	Sc.AJ_03823	875	TT	TT
905	Sc.AJ_03826	7759	CC	CC
906	Sc.AJ_03826	9462	CC	CC
907	Sc.AJ_03827	17652	AA	AA
908	Sc.AJ_03827	17657	AA	AA
909	Sc.AJ_03827	17665	TT	TT
910	Sc.AJ_03827	17672	GG	GG
911	Sc.AJ_03827	17678	GG	GG
912	Sc.AJ_03848	17727	GG	GG
913	Sc.AJ_03848	17764	GG	GG
914	Sc.AJ_03848	22957	TT	TT
915	Sc.AJ_03848	22972	AA	AA
916	Sc.AJ_03864	6912	CC	CC
917	Sc.AJ_03915	8191	GG	GG
918	Sc.AJ_03923	17383	AA	AA
919	Sc.AJ_03950	16909	CC	CC
920	Sc.AJ_03950	16942	GG	GG
921	Sc.AJ_03950	16946	CC	CC
922	Sc.AJ_03950	16947	AA	AA
923	Sc.AJ_03951	3758	TT	TT
924	Sc.AJ_03951	3773	GG	GG
925	Sc.AJ_03960	4293	CC	CC
926	Sc.AJ_03965	16910	GG	GG
927	Sc.AJ_03965	16944	CC	CC
928	Sc.AJ_03983	16222	AA	AA
929	Sc.AJ_04016	7662	AA	AA
930	Sc.AJ_04024	19643	AA	AA
931	Sc.AJ_04024	19653	CC	CC
932	Sc.AJ_04029	13248	GG	GG
933	Sc.AJ_04041	3915	GG	GG
934	Sc.AJ_04056	12284	CC	CC
935	Sc.AJ_04058	22140	TT	TT
936	Sc.AJ_04064	13797	GG	GG
937	Sc.AJ_04064	17392	AA	AA
938	Sc.AJ_04064	17394	GG	GG
939	Sc.AJ_04064	17404	TT	TT
940	Sc.AJ_04064	17409	CC	CC
941	Sc.AJ_04082	2980	TT	TT
942	Sc.AJ_04082	3018	TT	TT
943	Sc.AJ_04085	3757	CC	CC
944	Sc.AJ_04099	17075	CC	CC
945	Sc.AJ_04151	19226	AA	AA
946	Sc.AJ_04158	6313	GG	GG
947	Sc.AJ_04195	5999	CC	CC
948	Sc.AJ_04203	1022	TT	TT
949	Sc.AJ_04203	1047	CC	CC
950	Sc.AJ_04219	12886	TT	TT
951	Sc.AJ_04228	21009	GG	GG
952	Sc.AJ_04231	971	GG	GG
953	Sc.AJ_04240	6971	TT	TT
954	Sc.AJ_04257	15955	AA	AA
955	Sc.AJ_04265	7254	TT	TT
956	Sc.AJ_04286	4122	AA	AA
957	Sc.AJ_04289	9079	AA	AA
958	Sc.AJ_04301	17507	GG	GG
959	Sc.AJ_04303	6619	CC	CC
960	Sc.AJ_04304	16157	TT	TT
961	Sc.AJ_04310	18121	TT	TT
962	Sc.AJ_04310	18135	TT	TT
963	Sc.AJ_04342	7909	TT	TT
964	Sc.AJ_04342	7934	CC	CC
965	Sc.AJ_04344	17960	CC	CC
966	Sc.AJ_04350	12568	GG	GG
967	Sc.AJ_04350	12571	AA	AA
968	Sc.AJ_04360	20164	GG	GG
969	Sc.AJ_04423	15836	AA	AA
970	Sc.AJ_04429	5537	TT	TT
971	Sc.AJ_04469	7053	TT	TT
972	Sc.AJ_04479	8101	CC	CC
973	Sc.AJ_04486	10612	TT	TT
974	Sc.AJ_04486	10621	AA	AA
975	Sc.AJ_04497	19843	CC	CC
976	Sc.AJ_04500	2435	AA	AA
977	Sc.AJ_04503	3551	CC	CC
978	Sc.AJ_04506	15987	TT	TT
979	Sc.AJ_04507	8331	TT	TT
980	Sc.AJ_04507	8380	CC	CC
981	Sc.AJ_04509	15442	AA	AA
982	Sc.AJ_04523	16895	TT	TT
983	Sc.AJ_04529	11434	TT	TT
984	Sc.AJ_04532	14820	GG	GG
985	Sc.AJ_04534	4498	GG	GG
986	Sc.AJ_04534	4511	GG	GG
987	Sc.AJ_04554	11378	CC	CC
988	Sc.AJ_04576	9976	CC	CC
989	Sc.AJ_04585	14151	CC	CC
990	Sc.AJ_04585	14236	TT	TT
991	Sc.AJ_04611	8763	CC	CC
992	Sc.AJ_04631	7054	CC	CC
993	Sc.AJ_04639	18073	GG	GG
994	Sc.AJ_04641	8749	TT	TT
995	Sc.AJ_04641	8762	TT	TT
996	Sc.AJ_04651	3843	TT	TT
997	Sc.AJ_04651	3855	CC	CC
998	Sc.AJ_04651	3907	TT	TT
999	Sc.AJ_04651	14184	GG	GG
1000	Sc.AJ_04677	6358	TT	TT
1001	Sc.AJ_04689	18393	AA	AA
1002	Sc.AJ_04707	16746	GG	GG
1003	Sc.AJ_04711	3268	AA	AA
1004	Sc.AJ_04728	18619	GG	GG
1005	Sc.AJ_04733	7128	GG	GG
1006	Sc.AJ_04735	375	GG	GG
1007	Sc.AJ_04735	396	GG	GG
1008	Sc.AJ_04736	18486	GG	GG
1009	Sc.AJ_04757	11233	GG	GG
1010	Sc.AJ_04764	13375	GG	GG
1011	Sc.AJ_04772	8478	TT	TT
1012	Sc.AJ_04772	8525	TT	TT
1013	Sc.AJ_04813	13083	CC	CC
1014	Sc.AJ_04814	17965	CC	CC
1015	Sc.AJ_04814	17979	GG	GG
1016	Sc.AJ_04835	13600	CC	CC
1017	Sc.AJ_04850	11355	CC	CC
1018	Sc.AJ_04856	6616	AA	AA
1019	Sc.AJ_04862	6417	TT	TT
1020	Sc.AJ_04897	232	TT	TT
1021	Sc.AJ_04925	1491	GG	GG
1022	Sc.AJ_04930	9401	GG	GG
1023	Sc.AJ_04930	9431	CC	CC
1024	Sc.AJ_04939	13372	GG	GG
1025	Sc.AJ_04944	15850	CC	CC
1026	Sc.AJ_04945	14650	AA	AA
1027	Sc.AJ_04945	14680	GG	GG
1028	Sc.AJ_04947	8989	CC	CC
1029	Sc.AJ_04950	11583	CC	CC
1030	Sc.AJ_04986	7273	TT	TT
1031	Sc.AJ_05000	16399	GG	GG
1032	Sc.AJ_05007	2932	TT	TT
1033	Sc.AJ_05011	15431	CC	CC
1034	Sc.AJ_05013	720	AA	AA
1035	Sc.AJ_05013	725	TT	TT
1036	Sc.AJ_05013	726	TT	TT
1037	Sc.AJ_05013	731	AA	AA
1038	Sc.AJ_05013	748	AA	AA
1039	Sc.AJ_05018	16135	GG	GG
1040	Sc.AJ_05018	16163	CC	CC
1041	Sc.AJ_05018	16814	CC	CC
1042	Sc.AJ_05025	8713	GG	GG
1043	Sc.AJ_05027	4317	CC	CC
1044	Sc.AJ_05027	4395	GG	GG
1045	Sc.AJ_05031	11451	TT	TT
1046	Sc.AJ_05039	374	TT	TT
1047	Sc.AJ_05039	4169	CC	CC
1048	Sc.AJ_05039	6270	AA	AA
1049	Sc.AJ_05051	1048	GG	GG
1050	Sc.AJ_05083	2034	GG	GG
1051	Sc.AJ_05083	2035	AA	AA
1052	Sc.AJ_05083	2049	GG	GG
1053	Sc.AJ_05087	11851	GG	GG
1054	Sc.AJ_05094	5936	GG	GG
1055	Sc.AJ_05102	15478	CC	CC
1056	Sc.AJ_05104	10839	AA	AA
1057	Sc.AJ_05107	8825	GG	GG
1058	Sc.AJ_05114	10063	GG	GG
1059	Sc.AJ_05129	17562	TT	TT
1060	Sc.AJ_05137	9802	AA	AA
1061	Sc.AJ_05142	14901	AA	AA
1062	Sc.AJ_05182	13705	CC	CC
1063	Sc.AJ_05194	210	CC	CC
1064	Sc.AJ_05209	17474	CC	CC
1065	Sc.AJ_05222	14461	CC	CC
1066	Sc.AJ_05222	14492	TT	TT
1067	Sc.AJ_05222	14498	CC	CC
1068	Sc.AJ_05229	2050	AA	AA
1069	Sc.AJ_05229	2061	CC	CC
1070	Sc.AJ_05229	2067	GG	GG
1071	Sc.AJ_05253	5131	GG	GG
1072	Sc.AJ_05268	3156	CC	CC
1073	Sc.AJ_05276	14782	TT	TT
1074	Sc.AJ_05288	1734	GG	GG
1075	Sc.AJ_05294	11932	AA	AA
1076	Sc.AJ_05294	11961	TT	TT
1077	Sc.AJ_05316	14004	AA	AA
1078	Sc.AJ_05316	14046	GG	GG
1079	Sc.AJ_05319	12509	GG	GG
1080	Sc.AJ_05320	1986	TT	TT
1081	Sc.AJ_05332	9889	CC	CC
1082	Sc.AJ_05370	1652	AA	AA
1083	Sc.AJ_05370	1678	CC	CC
1084	Sc.AJ_05370	1691	GG	GG
1085	Sc.AJ_05370	1697	GG	GG
1086	Sc.AJ_05370	1706	CC	CC
1087	Sc.AJ_05413	8833	GG	GG
1088	Sc.AJ_05415	12556	AA	AA
1089	Sc.AJ_05422	3606	TT	TT
1090	Sc.AJ_05422	3618	GG	GG
1091	Sc.AJ_05424	9487	AA	AA
1092	Sc.AJ_05432	16820	AA	AA
1093	Sc.AJ_05441	12766	AA	AA
1094	Sc.AJ_05451	5055	GG	GG
1095	Sc.AJ_05456	5915	CC	CC
1096	Sc.AJ_05456	14782	CC	CC
1097	Sc.AJ_05461	16612	GG	GG
1098	Sc.AJ_05468	1126	TT	TT
1099	Sc.AJ_05470	15662	TT	TT
1100	Sc.AJ_05482	16223	AA	AA
1101	Sc.AJ_05522	16942	TT	TT
1102	Sc.AJ_05523	17181	AA	AA
1103	Sc.AJ_05544	11738	TT	TT
1104	Sc.AJ_05545	7465	CC	CC
1105	Sc.AJ_05570	7670	GG	GG
1106	Sc.AJ_05584	3788	TT	TT
1107	Sc.AJ_05588	3620	CC	CC
1108	Sc.AJ_05589	15440	CC	CC
1109	Sc.AJ_05620	7006	TT	TT
1110	Sc.AJ_05664	9890	TT	TT
1111	Sc.AJ_05671	3514	CC	CC
1112	Sc.AJ_05671	3519	TT	TT
1113	Sc.AJ_05671	9235	AA	AA
1114	Sc.AJ_05672	12648	CC	CC
1115	Sc.AJ_05683	9280	TT	TT
1116	Sc.AJ_05722	5930	CC	CC
1117	Sc.AJ_05758	5895	CC	CC
1118	Sc.AJ_05780	4885	AA	AA
1119	Sc.AJ_05797	4423	CC	CC
1120	Sc.AJ_05799	12521	CC	CC
1121	Sc.AJ_05799	15579	GG	GG
1122	Sc.AJ_05840	1280	CC	CC
1123	Sc.AJ_05853	453	TT	TT
1124	Sc.AJ_05853	479	TT	TT
1125	Sc.AJ_05858	4214	AA	AA
1126	Sc.AJ_05909	2285	CC	CC
1127	Sc.AJ_05909	2289	AA	AA
1128	Sc.AJ_05909	2295	TT	TT
1129	Sc.AJ_05909	2316	CC	CC
1130	Sc.AJ_05924	10299	TT	TT
1131	Sc.AJ_05930	14284	TT	TT
1132	Sc.AJ_05930	14325	GG	GG
1133	Sc.AJ_05942	2231	CC	CC
1134	Sc.AJ_06010	6199	TT	TT
1135	Sc.AJ_06026	8336	CC	CC
1136	Sc.AJ_06085	4095	GG	GG
1137	Sc.AJ_06119	5059	GG	GG
1138	Sc.AJ_06123	3970	GG	GG
1139	Sc.AJ_06123	3985	CC	CC
1140	Sc.AJ_06148	11067	CC	CC
1141	Sc.AJ_06169	11718	AA	AA
1142	Sc.AJ_06169	11719	TT	TT
1143	Sc.AJ_06180	9384	CC	CC
1144	Sc.AJ_06187	7234	AA	AA
1145	Sc.AJ_06191	11865	GG	GG
1146	Sc.AJ_06227	521	CC	CC
1147	Sc.AJ_06231	8349	AA	AA
1148	Sc.AJ_06260	542	CC	CC
1149	Sc.AJ_06288	10318	AA	AA
1150	Sc.AJ_06304	6419	TT	TT
1151	Sc.AJ_06304	6433	GG	GG
1152	Sc.AJ_06304	6445	GG	GG
1153	Sc.AJ_06341	7903	CC	CC
1154	Sc.AJ_06342	10225	AA	AA
1155	Sc.AJ_06369	7130	CC	CC
1156	Sc.AJ_06371	8438	GG	GG
1157	Sc.AJ_06371	8443	GG	GG
1158	Sc.AJ_06405	1049	CC	CC
1159	Sc.AJ_06426	377	AA	AA
1160	Sc.AJ_06433	4839	GG	GG
1161	Sc.AJ_06433	4883	TT	TT
1162	Sc.AJ_06433	4888	GG	GG
1163	Sc.AJ_06433	4891	GG	GG
1164	Sc.AJ_06433	4892	TT	TT
1165	Sc.AJ_06433	4896	CC	CC
1166	Sc.AJ_06433	4919	GG	GG
1167	Sc.AJ_06458	3913	TT	TT
1168	Sc.AJ_06458	3942	GG	GG
1169	Sc.AJ_06477	3145	AA	AA
1170	Sc.AJ_06491	6381	GG	GG
1171	Sc.AJ_06492	3207	AA	AA
1172	Sc.AJ_06494	1781	CC	CC
1173	Sc.AJ_06532	12470	GG	GG
1174	Sc.AJ_06532	12488	AA	AA
1175	Sc.AJ_06568	14398	GG	GG
1176	Sc.AJ_06568	14407	GG	GG
1177	Sc.AJ_06571	12506	AA	AA
1178	Sc.AJ_06574	11303	AA	AA
1179	Sc.AJ_06606	2734	CC	CC
1180	Sc.AJ_06632	9278	GG	GG
1181	Sc.AJ_06633	6923	GG	GG
1182	Sc.AJ_06666	11546	GG	GG
1183	Sc.AJ_06666	11552	CC	CC
1184	Sc.AJ_06666	11564	TT	TT
1185	Sc.AJ_06666	11570	GG	GG
1186	Sc.AJ_06708	11183	GG	GG
1187	Sc.AJ_06727	6765	CC	CC
1188	Sc.AJ_06727	6776	AA	AA
1189	Sc.AJ_06736	11511	GG	GG
1190	Sc.AJ_06760	9374	GG	GG
1191	Sc.AJ_06791	4308	CC	CC
1192	Sc.AJ_06791	4370	GG	GG
1193	Sc.AJ_06794	7930	TT	TT
1194	Sc.AJ_06794	7995	GG	GG
1195	Sc.AJ_06810	13421	TT	TT
1196	Sc.AJ_06817	12280	TT	TT
1197	Sc.AJ_06838	2126	TT	TT
1198	Sc.AJ_06842	710	GG	GG
1199	Sc.AJ_06864	5774	CC	CC
1200	Sc.AJ_06864	5775	AA	AA
1201	Sc.AJ_06888	8157	GG	GG
1202	Sc.AJ_06896	9661	AA	AA
1203	Sc.AJ_06896	9901	CC	CC
1204	Sc.AJ_06907	9906	GG	GG
1205	Sc.AJ_06922	9199	GG	GG
1206	Sc.AJ_06934	13395	TT	TT
1207	Sc.AJ_06934	13398	TT	TT
1208	Sc.AJ_06946	4840	AA	AA
1209	Sc.AJ_06947	6503	CC	CC
1210	Sc.AJ_06947	6510	GG	GG
1211	Sc.AJ_06947	6545	TT	TT
1212	Sc.AJ_06965	11245	GG	GG
1213	Sc.AJ_06970	796	AA	AA
1214	Sc.AJ_06970	815	AA	AA
1215	Sc.AJ_06987	4416	TT	TT
1216	Sc.AJ_06987	4424	CC	CC
1217	Sc.AJ_06992	2098	CC	CC
1218	Sc.AJ_06992	2176	TT	TT
1219	Sc.AJ_06992	2177	GG	GG
1220	Sc.AJ_07027	3805	CC	CC
1221	Sc.AJ_07029	307	GG	GG
1222	Sc.AJ_07067	4431	TT	TT
1223	Sc.AJ_07067	4458	GG	GG
1224	Sc.AJ_07067	4469	AA	AA
1225	Sc.AJ_07091	2471	AA	AA
1226	Sc.AJ_07115	5630	AA	AA
1227	Sc.AJ_07115	5638	CC	CC
1228	Sc.AJ_07115	5656	GG	GG
1229	Sc.AJ_07115	5660	TT	TT
1230	Sc.AJ_07116	2700	AA	AA
1231	Sc.AJ_07127	2728	TT	TT
1232	Sc.AJ_07128	8488	CC	CC
1233	Sc.AJ_07149	9301	GG	GG
1234	Sc.AJ_07153	62	CC	CC
1235	Sc.AJ_07156	6878	GG	GG
1236	Sc.AJ_07156	6884	CC	CC
1237	Sc.AJ_07179	859	CC	CC
1238	Sc.AJ_07195	2804	CC	CC
1239	Sc.AJ_07195	2805	AA	AA
1240	Sc.AJ_07195	2821	AA	AA
1241	Sc.AJ_07195	2827	GG	GG
1242	Sc.AJ_07195	2848	TT	TT
1243	Sc.AJ_07195	2868	GG	GG
1244	Sc.AJ_07209	812	TT	TT
1245	Sc.AJ_07275	13082	CC	CC
1246	Sc.AJ_07309	9950	TT	TT
1247	Sc.AJ_07326	1869	GG	GG
1248	Sc.AJ_07355	1028	AA	AA
1249	Sc.AJ_07357	3686	CC	CC
1250	Sc.AJ_07357	3688	TT	TT
1251	Sc.AJ_07363	11366	GG	GG
1252	Sc.AJ_07401	10240	CC	CC
1253	Sc.AJ_07403	4599	CC	CC
1254	Sc.AJ_07404	9884	TT	TT
1255	Sc.AJ_07448	1780	AA	AA
1256	Sc.AJ_07487	12462	GG	GG
1257	Sc.AJ_07496	9044	GG	GG
1258	Sc.AJ_07536	10468	CC	CC
1259	Sc.AJ_07537	8999	GG	GG
1260	Sc.AJ_07582	6217	TT	TT
1261	Sc.AJ_07606	7851	CC	CC
1262	Sc.AJ_07639	8117	GG	GG
1263	Sc.AJ_07658	619	CC	CC
1264	Sc.AJ_07665	9423	GG	GG
1265	Sc.AJ_07674	3223	GG	GG
1266	Sc.AJ_07678	3584	TT	TT
1267	Sc.AJ_07680	12081	CC	CC
1268	Sc.AJ_07683	1004	CC	CC
1269	Sc.AJ_07683	1005	CC	CC
1270	Sc.AJ_07712	1989	CC	CC
1271	Sc.AJ_07725	8591	CC	CC
1272	Sc.AJ_07725	8700	CC	CC
1273	Sc.AJ_07733	11554	CC	CC
1274	Sc.AJ_07742	9903	GG	GG
1275	Sc.AJ_07822	4814	AA	AA
1276	Sc.AJ_07823	8112	GG	GG
1277	Sc.AJ_07824	6223	TT	TT
1278	Sc.AJ_07837	2245	GG	GG
1279	Sc.AJ_07857	1843	TT	TT
1280	Sc.AJ_07857	1849	GG	GG
1281	Sc.AJ_07857	1873	GG	GG
1282	Sc.AJ_07857	1906	AA	AA
1283	Sc.AJ_07889	10396	AA	AA
1284	Sc.AJ_07898	6287	CC	CC
1285	Sc.AJ_07898	6298	CC	CC
1286	Sc.AJ_07981	6342	GG	GG
1287	Sc.AJ_07981	6362	GG	GG
1288	Sc.AJ_07988	306	TT	TT
1289	Sc.AJ_08022	4653	GG	GG
1290	Sc.AJ_08083	403	CC	CC
1291	Sc.AJ_08088	9346	AA	AA
1292	Sc.AJ_08088	9385	AA	AA
1293	Sc.AJ_08095	10559	GG	GG
1294	Sc.AJ_08122	3300	GG	GG
1295	Sc.AJ_08122	3312	CC	CC
1296	Sc.AJ_08122	8926	AA	AA
1297	Sc.AJ_08122	8929	CC	CC
1298	Sc.AJ_08160	8688	AA	AA
1299	Sc.AJ_08171	759	GG	GG
1300	Sc.AJ_08213	6944	TT	TT
1301	Sc.AJ_08227	2157	GG	GG
1302	Sc.AJ_08227	6324	GG	GG
1303	Sc.AJ_08227	7121	TT	TT
1304	Sc.AJ_08240	675	CC	CC
1305	Sc.AJ_08240	685	CC	CC
1306	Sc.AJ_08240	729	GG	GG
1307	Sc.AJ_08243	8094	CC	CC
1308	Sc.AJ_08278	8136	TT	TT
1309	Sc.AJ_08306	11401	TT	TT
1310	Sc.AJ_08344	3205	CC	CC
1311	Sc.AJ_08364	10948	CC	CC
1312	Sc.AJ_08398	10602	AA	AA
1313	Sc.AJ_08413	4168	TT	TT
1314	Sc.AJ_08439	5601	CC	CC
1315	Sc.AJ_08545	385	CC	CC
1316	Sc.AJ_08545	421	CC	CC
1317	Sc.AJ_08665	7106	AA	AA
1318	Sc.AJ_08678	3289	AA	AA
1319	Sc.AJ_08680	1977	TT	TT
1320	Sc.AJ_08719	7959	AA	AA
1321	Sc.AJ_08719	7975	TT	TT
1322	Sc.AJ_08719	7984	CC	CC
1323	Sc.AJ_08719	7985	TT	TT
1324	Sc.AJ_08719	8016	GG	GG
1325	Sc.AJ_08719	8033	CC	CC
1326	Sc.AJ_08750	6103	TT	TT
1327	Sc.AJ_08750	6105	AA	AA
1328	Sc.AJ_08772	5485	AA	AA
1329	Sc.AJ_08802	6723	AA	AA
1330	Sc.AJ_08831	8980	GG	GG
1331	Sc.AJ_08833	2965	AA	AA
1332	Sc.AJ_08854	9848	CC	CC
1333	Sc.AJ_08854	9889	TT	TT
1334	Sc.AJ_08864	3131	AA	AA
1335	Sc.AJ_08876	9310	GG	GG
1336	Sc.AJ_08886	7672	GG	GG
1337	Sc.AJ_08896	6947	AA	AA
1338	Sc.AJ_08910	2844	AA	AA
1339	Sc.AJ_08919	3882	GG	GG
1340	Sc.AJ_08930	625	CC	CC
1341	Sc.AJ_08935	1729	CC	CC
1342	Sc.AJ_08935	1734	TT	TT
1343	Sc.AJ_08951	1412	CC	CC
1344	Sc.AJ_08999	5689	GG	GG
1345	Sc.AJ_08999	5716	GG	GG
1346	Sc.AJ_08999	5729	TT	TT
1347	Sc.AJ_08999	5734	GG	GG
1348	Sc.AJ_09095	1900	GG	GG
1349	Sc.AJ_09095	1903	GG	GG
1350	Sc.AJ_09095	1921	GG	GG
1351	Sc.AJ_09095	1927	GG	GG
1352	Sc.AJ_09095	1932	TT	TT
1353	Sc.AJ_09191	1550	TT	TT
1354	Sc.AJ_09208	5011	GG	GG
1355	Sc.AJ_09232	8552	GG	GG
1356	Sc.AJ_09232	8562	CC	CC
1357	Sc.AJ_09232	8582	AA	AA
1358	Sc.AJ_09279	9094	TT	TT
1359	Sc.AJ_09316	9959	TT	TT
1360	Sc.AJ_09362	9124	AA	AA
1361	Sc.AJ_09362	9134	TT	TT
1362	Sc.AJ_09372	5205	TT	TT
1363	Sc.AJ_09372	5206	GG	GG
1364	Sc.AJ_09372	5558	CC	CC
1365	Sc.AJ_09406	3406	GG	GG
1366	Sc.AJ_09406	3610	TT	TT
1367	Sc.AJ_09406	3611	TT	TT
1368	Sc.AJ_09455	7982	AA	AA
1369	Sc.AJ_09459	2218	GG	GG
1370	Sc.AJ_09493	3128	CC	CC
1371	Sc.AJ_09517	3375	AA	AA
1372	Sc.AJ_09517	3380	AA	AA
1373	Sc.AJ_09532	6545	GG	GG
1374	Sc.AJ_09603	221	GG	GG
1375	Sc.AJ_09611	8956	AA	AA
1376	Sc.AJ_09617	2445	AA	AA
1377	Sc.AJ_09639	2629	GG	GG
1378	Sc.AJ_09639	7129	AA	AA
1379	Sc.AJ_09703	9213	GG	GG
1380	Sc.AJ_09703	9230	TT	TT
1381	Sc.AJ_09703	9231	TT	TT
1382	Sc.AJ_09703	9237	GG	GG
1383	Sc.AJ_09703	9247	AA	AA
1384	Sc.AJ_09703	9254	GG	GG
1385	Sc.AJ_09703	9275	AA	AA
1386	Sc.AJ_09703	9278	AA	AA
1387	Sc.AJ_09705	8016	AA	AA
1388	Sc.AJ_09719	3232	CC	CC
1389	Sc.AJ_09739	1822	CC	CC
1390	Sc.AJ_09787	5935	GG	GG
1391	Sc.AJ_09848	5864	TT	TT
1392	Sc.AJ_09848	5894	TT	TT
1393	Sc.AJ_09848	5913	TT	TT
1394	Sc.AJ_09881	4852	CC	CC
1395	Sc.AJ_09882	9500	AA	AA
1396	Sc.AJ_09882	9514	CC	CC
1397	Sc.AJ_09903	8386	CC	CC
1398	Sc.AJ_09936	5126	TT	TT
1399	Sc.AJ_09938	4150	CC	CC
1400	Sc.AJ_09939	8210	AA	AA
1401	Sc.AJ_09963	7710	CC	CC
1402	Sc.AJ_09963	7718	GG	GG
1403	Sc.AJ_09963	7735	TT	TT
1404	Sc.AJ_09981	6139	CC	CC
1405	Sc.AJ_09981	6153	CC	CC
1406	Sc.AJ_09981	6156	CC	CC
1407	Sc.AJ_09983	7306	TT	TT
1408	Sc.AJ_09987	6741	AA	AA
1409	Sc.AJ_10017	270	GG	GG
1410	Sc.AJ_10025	5756	CC	CC
1411	Sc.AJ_10041	1995	AA	AA
1412	Sc.AJ_10070	5479	TT	TT
1413	Sc.AJ_10070	5483	AA	AA
1414	Sc.AJ_10070	5492	GG	GG
1415	Sc.AJ_10144	3004	CC	CC
1416	Sc.AJ_10147	4161	GG	GG
1417	Sc.AJ_10159	1637	GG	GG
1418	Sc.AJ_10206	4404	GG	GG
1419	Sc.AJ_10206	4408	TT	TT
1420	Sc.AJ_10214	4450	CC	CC
1421	Sc.AJ_10229	6779	AA	AA
1422	Sc.AJ_10229	6786	AA	AA
1423	Sc.AJ_10229	6804	GG	GG
1424	Sc.AJ_10245	5060	CC	CC
1425	Sc.AJ_10257	6503	TT	TT
1426	Sc.AJ_10278	7450	CC	CC
1427	Sc.AJ_10308	2443	CC	CC
1428	Sc.AJ_10308	2482	CC	CC
1429	Sc.AJ_10324	5723	GG	GG
1430	Sc.AJ_10349	8132	GG	GG
1431	Sc.AJ_10349	8162	GG	GG
1432	Sc.AJ_10384	8279	CC	CC
1433	Sc.AJ_10398	2541	CC	CC
1434	Sc.AJ_10398	2575	GG	GG
1435	Sc.AJ_10413	2017	CC	CC
1436	Sc.AJ_10413	2018	TT	TT
1437	Sc.AJ_10413	2023	AA	AA
1438	Sc.AJ_10413	2025	AA	AA
1439	Sc.AJ_10414	222	GG	GG
1440	Sc.AJ_10417	5958	GG	GG
1441	Sc.AJ_10452	1341	CC	CC
1442	Sc.AJ_10458	8657	AA	AA
1443	Sc.AJ_10458	8666	GG	GG
1444	Sc.AJ_10472	3636	GG	GG
1445	Sc.AJ_10496	1972	GG	GG
1446	Sc.AJ_10496	4095	AA	AA
1447	Sc.AJ_10496	4101	GG	GG
1448	Sc.AJ_10496	4119	AA	AA
1449	Sc.AJ_10498	4967	CC	CC
1450	Sc.AJ_10498	4974	TT	TT
1451	Sc.AJ_10506	8646	CC	CC
1452	Sc.AJ_10506	8785	CC	CC
1453	Sc.AJ_10540	3359	TT	TT
1454	Sc.AJ_10548	1080	AA	AA
1455	Sc.AJ_10580	8081	CC	CC
1456	Sc.AJ_10624	4381	CC	CC
1457	Sc.AJ_10624	4387	TT	TT
1458	Sc.AJ_10624	4393	TT	TT
1459	Sc.AJ_10632	786	GG	GG
1460	Sc.AJ_10718	1718	GG	GG
1461	Sc.AJ_10720	5292	TT	TT
1462	Sc.AJ_10724	2914	AA	AA
1463	Sc.AJ_10724	6133	CC	CC
1464	Sc.AJ_10724	6235	CC	CC
1465	Sc.AJ_10787	3594	GG	GG
1466	Sc.AJ_10788	7740	TT	TT
1467	Sc.AJ_10788	7745	CC	CC
1468	Sc.AJ_10788	7761	AA	AA
1469	Sc.AJ_10788	7772	AA	AA
1470	Sc.AJ_10790	41	CC	CC
1471	Sc.AJ_10798	3476	CC	CC
1472	Sc.AJ_10798	3502	GG	GG
1473	Sc.AJ_10798	3504	GG	GG
1474	Sc.AJ_10818	4115	GG	GG
1475	Sc.AJ_10875	7063	CC	CC
1476	Sc.AJ_10899	6772	GG	GG
1477	Sc.AJ_10899	6836	AA	AA
1478	Sc.AJ_10909	4639	GG	GG
1479	Sc.AJ_10936	3758	CC	CC
1480	Sc.AJ_10973	5907	GG	GG
1481	Sc.AJ_11026	152	GG	GG
1482	Sc.AJ_11026	153	CC	CC
1483	Sc.AJ_11037	445	AA	AA
1484	Sc.AJ_11095	846	TT	TT
1485	Sc.AJ_11113	6582	AA	AA
1486	Sc.AJ_11113	6596	AA	AA
1487	Sc.AJ_11113	6612	AA	AA
1488	Sc.AJ_11225	2067	AA	AA
1489	Sc.AJ_11226	2222	AA	AA
1490	Sc.AJ_11238	860	GG	GG
1491	Sc.AJ_11242	8061	CC	CC
1492	Sc.AJ_11305	3572	GG	GG
1493	Sc.AJ_11350	7584	AA	AA
1494	Sc.AJ_11369	927	CC	CC
1495	Sc.AJ_11409	917	AA	AA
1496	Sc.AJ_11414	4823	CC	CC
1497	Sc.AJ_11414	4830	GG	GG
1498	Sc.AJ_11423	6036	GG	GG
1499	Sc.AJ_11488	6287	TT	TT
1500	Sc.AJ_11521	6613	GG	GG
1501	Sc.AJ_11546	6297	AA	AA
1502	Sc.AJ_11546	6306	GG	GG
1503	Sc.AJ_11546	6308	CC	CC
1504	Sc.AJ_11546	6400	TT	TT
1505	Sc.AJ_11546	6465	CC	CC
1506	Sc.AJ_11583	7365	CC	CC
1507	Sc.AJ_11583	7503	CC	CC
1508	Sc.AJ_11599	2245	TT	TT
1509	Sc.AJ_11603	6184	TT	TT
1510	Sc.AJ_11618	216	GG	GG
1511	Sc.AJ_11649	2417	GG	GG
1512	Sc.AJ_11708	885	AA	AA
1513	Sc.AJ_11724	3615	CC	CC
1514	Sc.AJ_11762	4261	GG	GG
1515	Sc.AJ_11762	4277	GG	GG
1516	Sc.AJ_11796	891	TT	TT
1517	Sc.AJ_11796	898	CC	CC
1518	Sc.AJ_11796	963	TT	TT
1519	Sc.AJ_11814	5788	GG	GG
1520	Sc.AJ_11814	5795	CC	CC
1521	Sc.AJ_11814	5804	TT	TT
1522	Sc.AJ_11834	1570	TT	TT
1523	Sc.AJ_11921	6725	CC	CC
1524	Sc.AJ_11921	6729	TT	TT
1525	Sc.AJ_11921	6748	CC	CC
1526	Sc.AJ_11929	72	GG	GG
1527	Sc.AJ_11929	77	GG	GG
1528	Sc.AJ_11930	622	AA	AA
1529	Sc.AJ_11930	632	CC	CC
1530	Sc.AJ_11930	639	CC	CC
1531	Sc.AJ_11941	2464	AA	AA
1532	Sc.AJ_11941	2494	TT	TT
1533	Sc.AJ_11955	5845	CC	CC
1534	Sc.AJ_12002	2267	CC	CC
1535	Sc.AJ_12056	5954	GG	GG
1536	Sc.AJ_12098	1105	GG	GG
1537	Sc.AJ_12098	1119	GG	GG
1538	Sc.AJ_12152	5427	AA	AA
1539	Sc.AJ_12162	5331	AA	AA
1540	Sc.AJ_12162	5334	GG	GG
1541	Sc.AJ_12162	5336	TT	TT
1542	Sc.AJ_12162	5353	CC	CC
1543	Sc.AJ_12162	5361	CC	CC
1544	Sc.AJ_12162	5372	TT	TT
1545	Sc.AJ_12162	5392	GG	GG
1546	Sc.AJ_12162	5398	TT	TT
1547	Sc.AJ_12187	3727	TT	TT
1548	Sc.AJ_12215	817	GG	GG
1549	Sc.AJ_12225	546	AA	AA
1550	Sc.AJ_12225	577	TT	TT
1551	Sc.AJ_12233	7170	AA	AA
1552	Sc.AJ_12237	3537	CC	CC
1553	Sc.AJ_12273	5697	CC	CC
1554	Sc.AJ_12273	5700	AA	AA
1555	Sc.AJ_12293	3375	CC	CC
1556	Sc.AJ_12298	633	TT	TT
1557	Sc.AJ_12369	6213	AA	AA
1558	Sc.AJ_12462	2108	TT	TT
1559	Sc.AJ_12463	5656	TT	TT
1560	Sc.AJ_12463	5659	AA	AA
1561	Sc.AJ_12467	6562	CC	CC
1562	Sc.AJ_12532	2102	CC	CC
1563	Sc.AJ_12532	2113	TT	TT
1564	Sc.AJ_12545	1689	GG	GG
1565	Sc.AJ_12572	4320	GG	GG
1566	Sc.AJ_12572	4356	CC	CC
1567	Sc.AJ_12588	3439	TT	TT
1568	Sc.AJ_12588	3455	TT	TT
1569	Sc.AJ_12611	1485	CC	CC
1570	Sc.AJ_12663	6693	GG	GG
1571	Sc.AJ_12663	6723	AA	AA
1572	Sc.AJ_12694	1893	CC	CC
1573	Sc.AJ_12694	1908	CC	CC
1574	Sc.AJ_12705	845	CC	CC
1575	Sc.AJ_12705	846	CC	CC
1576	Sc.AJ_12705	864	AA	AA
1577	Sc.AJ_12705	890	TT	TT
1578	Sc.AJ_12705	893	GG	GG
1579	Sc.AJ_12741	1484	CC	CC
1580	Sc.AJ_12741	1538	GG	GG
1581	Sc.AJ_12741	1600	GG	GG
1582	Sc.AJ_12741	1618	TT	TT
1583	Sc.AJ_12741	1649	AA	AA
1584	Sc.AJ_12748	2809	AA	AA
1585	Sc.AJ_12761	1461	TT	TT
1586	Sc.AJ_12763	384	CC	CC
1587	Sc.AJ_12763	403	CC	CC
1588	Sc.AJ_12808	1224	GG	GG
1589	Sc.AJ_12808	1252	GG	GG
1590	Sc.AJ_12827	5578	GG	GG
1591	Sc.AJ_12924	4494	TT	TT
1592	Sc.AJ_12938	1733	GG	GG
1593	Sc.AJ_12963	3510	GG	GG
1594	Sc.AJ_12981	6139	GG	GG
1595	Sc.AJ_12990	1333	GG	GG
1596	Sc.AJ_13009	5889	GG	GG
1597	Sc.AJ_13009	5891	TT	TT
1598	Sc.AJ_13009	5919	GG	GG
1599	Sc.AJ_13009	5921	CC	CC
1600	Sc.AJ_13009	5931	AA	AA
1601	Sc.AJ_13009	5941	TT	TT
1602	Sc.AJ_13009	5949	GG	GG
1603	Sc.AJ_13009	6083	CC	CC
1604	Sc.AJ_13009	6084	GG	GG
1605	Sc.AJ_13009	6097	TT	TT
1606	Sc.AJ_13009	6098	GG	GG
1607	Sc.AJ_13009	6104	GG	GG
1608	Sc.AJ_13009	6108	AA	AA
1609	Sc.AJ_13009	6130	CC	CC
1610	Sc.AJ_13009	6133	AA	AA
1611	Sc.AJ_13009	6135	GG	GG
1612	Sc.AJ_13009	6144	AA	AA
1613	Sc.AJ_13010	6112	CC	CC
1614	Sc.AJ_13014	112	GG	GG
1615	Sc.AJ_13026	745	TT	TT
1616	Sc.AJ_13081	3746	CC	CC
1617	Sc.AJ_13142	4308	CC	CC
1618	Sc.AJ_13149	3809	GG	GG
1619	Sc.AJ_13252	425	GG	GG
1620	Sc.AJ_13252	445	CC	CC
1621	Sc.AJ_13378	5644	GG	GG
1622	Sc.AJ_13410	176	CC	CC
1623	Sc.AJ_13433	3325	GG	GG
1624	Sc.AJ_13494	6297	CC	CC
1625	Sc.AJ_13497	5423	TT	TT
1626	Sc.AJ_13497	5435	AA	AA
1627	Sc.AJ_13497	5452	AA	AA
1628	Sc.AJ_13497	5461	AA	AA
1629	Sc.AJ_13497	5462	CC	CC
1630	Sc.AJ_13555	5902	GG	GG
1631	Sc.AJ_13567	6492	GG	GG
1632	Sc.AJ_13574	3513	GG	GG
1633	Sc.AJ_13646	3350	CC	CC
1634	Sc.AJ_13646	3367	TT	TT
1635	Sc.AJ_13663	335	GG	GG
1636	Sc.AJ_13688	1513	GG	GG
1637	Sc.AJ_13734	5759	CC	CC
1638	Sc.AJ_13734	5795	TT	TT
1639	Sc.AJ_13765	1019	GG	GG
1640	Sc.AJ_13864	5319	GG	GG
1641	Sc.AJ_13868	4040	CC	CC
1642	Sc.AJ_13953	6086	AA	AA
1643	Sc.AJ_13954	3489	GG	GG
1644	Sc.AJ_13954	3506	CC	CC
1645	Sc.AJ_13954	4414	GG	GG
1646	Sc.AJ_14023	5805	CC	CC
1647	Sc.AJ_14080	6209	GG	GG
1648	Sc.AJ_14098	531	AA	AA
1649	Sc.AJ_14098	580	AA	AA
1650	Sc.AJ_14136	5900	CC	CC
1651	Sc.AJ_14139	1812	GG	GG
1652	Sc.AJ_14216	2675	TT	TT
1653	Sc.AJ_14216	2921	CC	CC
1654	Sc.AJ_14216	2940	CC	CC
1655	Sc.AJ_14242	5869	TT	TT
1656	Sc.AJ_14242	5875	TT	TT
1657	Sc.AJ_14242	5886	TT	TT
1658	Sc.AJ_14242	5887	CC	CC
1659	Sc.AJ_14242	5918	CC	CC
1660	Sc.AJ_14242	5919	CC	CC
1661	Sc.AJ_14380	344	CC	CC
1662	Sc.AJ_14380	392	GG	GG
1663	Sc.AJ_14380	402	CC	CC
1664	Sc.AJ_14485	1002	GG	GG
1665	Sc.AJ_14485	1047	CC	CC
1666	Sc.AJ_14485	1049	AA	AA
1667	Sc.AJ_14485	1064	CC	CC
1668	Sc.AJ_14541	6019	AA	AA
1669	Sc.AJ_14578	688	AA	AA
1670	Sc.AJ_14595	1933	CC	CC
1671	Sc.AJ_14603	5847	TT	TT
1672	Sc.AJ_14653	1867	GG	GG
1673	Sc.AJ_14831	5478	TT	TT
1674	Sc.AJ_14919	644	CC	CC
1675	Sc.AJ_14924	1999	AA	AA
1676	Sc.AJ_15021	5481	AA	AA
1677	Sc.AJ_15021	5501	CC	CC
1678	Sc.AJ_15167	559	GG	GG
1679	Sc.AJ_15205	530	AA	AA
1680	Sc.AJ_15205	535	CC	CC
1681	Sc.AJ_15205	559	GG	GG
1682	Sc.AJ_15205	565	GG	GG
1683	Sc.AJ_15233	2504	CC	CC
1684	Sc.AJ_15233	2508	GG	GG
1685	Sc.AJ_15250	4426	GG	GG
1686	Sc.AJ_15354	1125	AA	AA
1687	Sc.AJ_15439	761	CC	CC
1688	Sc.AJ_15439	798	CC	CC
1689	Sc.AJ_15757	1423	AA	AA
1690	Sc.AJ_15759	689	GG	GG
1691	Sc.AJ_15856	4809	CC	CC
1692	Sc.AJ_15899	4467	GG	GG
1693	Sc.AJ_15925	4655	AA	AA
1694	Sc.AJ_15925	4662	TT	TT
1695	Sc.AJ_15925	4717	TT	TT
1696	Sc.AJ_15984	51	CC	CC
1697	Sc.AJ_16045	3092	CC	CC
1698	Sc.AJ_16137	4895	CC	CC
1699	Sc.AJ_16274	522	AA	AA
1700	Sc.AJ_16398	1674	AA	AA
1701	Sc.AJ_16398	1677	TT	TT
1702	Sc.AJ_16398	1685	TT	TT
1703	Sc.AJ_16398	1713	AA	AA
1704	Sc.AJ_16422	3481	CC	CC
1705	Sc.AJ_16451	235	GG	GG
1706	Sc.AJ_16482	5212	AA	AA
1707	Sc.AJ_16535	4805	AA	AA
1708	Sc.AJ_16535	4834	AA	AA
1709	Sc.AJ_16535	4835	GG	GG
1710	Sc.AJ_16535	4844	TT	TT
1711	Sc.AJ_16570	3813	TT	TT
1712	Sc.AJ_16573	3208	GG	GG
1713	Sc.AJ_16573	3216	GG	GG
1714	Sc.AJ_16660	3838	GG	GG
1715	Sc.AJ_16660	3897	GG	GG
1716	Sc.AJ_16660	3904	CC	CC
1717	Sc.AJ_16664	2993	AA	AA
1718	Sc.AJ_16740	4801	GG	GG
1719	Sc.AJ_16833	276	CC	CC
1720	Sc.AJ_16914	297	GG	GG
1721	Sc.AJ_16926	4760	GG	GG
1722	Sc.AJ_16936	666	CC	CC
1723	Sc.AJ_16941	782	AA	AA
1724	Sc.AJ_17137	2908	CC	CC
1725	Sc.AJ_17180	4832	CC	CC
1726	Sc.AJ_17249	4603	GG	GG
1727	Sc.AJ_17271	4940	TT	TT
1728	Sc.AJ_17271	4942	TT	TT
1729	Sc.AJ_17271	4949	CC	CC
1730	Sc.AJ_17271	4986	CC	CC
1731	Sc.AJ_17280	1586	CC	CC
1732	Sc.AJ_17634	1948	TT	TT
1733	Sc.AJ_17637	4085	AA	AA
1734	Sc.AJ_17637	4098	TT	TT
1735	Sc.AJ_17637	4124	CC	CC
1736	Sc.AJ_17724	4925	AA	AA
1737	Sc.AJ_17725	1197	CC	CC
1738	Sc.AJ_17755	1246	AA	AA
1739	Sc.AJ_17755	1256	CC	CC
1740	Sc.AJ_17795	579	CC	CC
1741	Sc.AJ_17842	4858	GG	GG
1742	Sc.AJ_17842	4864	GG	GG
1743	Sc.AJ_17842	4877	AA	AA
1744	Sc.AJ_17842	4883	TT	TT
1745	Sc.AJ_17842	4884	CC	CC
1746	Sc.AJ_17875	2630	AA	AA
1747	Sc.AJ_18028	1249	GG	GG
1748	Sc.AJ_18095	517	AA	AA
1749	Sc.AJ_18167	378	GG	GG
1750	Sc.AJ_18230	1979	GG	GG
1751	Sc.AJ_18287	1373	GG	GG
1752	Sc.AJ_18349	2780	CC	CC
1753	Sc.AJ_18434	669	TT	TT
1754	Sc.AJ_18434	680	CC	CC
1755	Sc.AJ_18434	769	AA	AA
1756	Sc.AJ_18434	772	CC	CC
1757	Sc.AJ_18478	3853	GG	GG
1758	Sc.AJ_18511	940	TT	TT
1759	Sc.AJ_18511	947	CC	CC
1760	Sc.AJ_18511	950	GG	GG
1761	Sc.AJ_18512	2625	CC	CC
1762	Sc.AJ_18621	1601	AA	AA
1763	Sc.AJ_18625	188	CC	CC
1764	Sc.AJ_18743	512	CC	CC
1765	Sc.AJ_18778	1931	AA	AA
1766	Sc.AJ_18778	3359	AA	AA
1767	Sc.AJ_18827	790	TT	TT
1768	Sc.AJ_18827	804	GG	GG
1769	Sc.AJ_18836	1241	AA	AA
1770	Sc.AJ_18836	1264	CC	CC
1771	Sc.AJ_18892	1514	GG	GG
1772	Sc.AJ_18892	1534	TT	TT
1773	Sc.AJ_18997	1272	GG	GG
1774	Sc.AJ_18997	1299	TT	TT
1775	Sc.AJ_18997	1300	GG	GG
1776	Sc.AJ_19100	3314	TT	TT
1777	Sc.AJ_19100	3320	AA	AA
1778	Sc.AJ_19100	3344	AA	AA
1779	Sc.AJ_19105	3263	GG	GG
1780	Sc.AJ_19106	140	CC	CC
1781	Sc.AJ_19106	141	GG	GG
1782	Sc.AJ_19118	3946	GG	GG
1783	Sc.AJ_19127	2774	AA	AA
1784	Sc.AJ_19165	547	TT	TT
1785	Sc.AJ_19165	548	GG	GG
1786	Sc.AJ_19183	527	GG	GG
1787	Sc.AJ_19339	1943	GG	GG
1788	Sc.AJ_19351	1300	AA	AA
1789	Sc.AJ_19351	1356	CC	CC
1790	Sc.AJ_19385	1781	TT	TT
1791	Sc.AJ_19393	739	GG	GG
1792	Sc.AJ_19422	3418	GG	GG
1793	Sc.AJ_19422	3633	AA	AA
1794	Sc.AJ_19422	3665	AA	AA
1795	Sc.AJ_19479	2602	CC	CC
1796	Sc.AJ_19479	2619	TT	TT
1797	Sc.AJ_19504	2943	CC	CC
1798	Sc.AJ_19504	2945	TT	TT
1799	Sc.AJ_19504	2992	TT	TT
1800	Sc.AJ_19546	2383	CC	CC
1801	Sc.AJ_19546	2394	CC	CC
1802	Sc.AJ_19546	2397	TT	TT
1803	Sc.AJ_19546	2398	GG	GG
1804	Sc.AJ_19700	284	TT	TT
1805	Sc.AJ_19766	1362	GG	GG
1806	Sc.AJ_20043	772	GG	GG
1807	Sc.AJ_20070	3326	AA	AA
1808	Sc.AJ_20332	1519	TT	TT
1809	Sc.AJ_20595	136	CC	CC
1810	Sc.AJ_20636	2204	GG	GG
1811	Sc.AJ_20690	68	CC	CC
1812	Sc.AJ_20690	137	CC	CC
1813	Sc.AJ_20716	3078	TT	TT
1814	Sc.AJ_20716	3096	TT	TT
1815	Sc.AJ_20716	3105	GG	GG
1816	Sc.AJ_20764	2253	TT	TT
1817	Sc.AJ_20774	1874	TT	TT
1818	Sc.AJ_20774	1892	CC	CC
1819	Sc.AJ_20849	1946	TT	TT
1820	Sc.AJ_20849	1948	GG	GG
1821	Sc.AJ_20872	3024	AA	AA
1822	Sc.AJ_20872	3066	CC	CC
1823	Sc.AJ_20872	3067	AA	AA
1824	Sc.AJ_20872	3082	TT	TT
1825	Sc.AJ_20891	1306	CC	CC
1826	Sc.AJ_20944	2111	AA	AA
1827	Sc.AJ_20944	2132	GG	GG
1828	Sc.AJ_20944	2137	CC	CC
1829	Sc.AJ_20996	1080	GG	GG
1830	Sc.AJ_21061	321	CC	CC
1831	Sc.AJ_21061	504	AA	AA
1832	Sc.AJ_21245	713	GG	GG
1833	Sc.AJ_21277	2379	CC	CC
1834	Sc.AJ_21533	1558	TT	TT
1835	Sc.AJ_21558	1774	TT	TT
1836	Sc.AJ_21695	2148	AA	AA
1837	Sc.AJ_21751	536	CC	CC
1838	Sc.AJ_21758	2134	GG	GG
1839	Sc.AJ_21759	999	TT	TT
1840	Sc.AJ_21791	1988	CC	CC
1841	Sc.AJ_21791	2022	TT	TT
1842	Sc.AJ_21791	2040	GG	GG
1843	Sc.AJ_21886	1930	CC	CC
1844	Sc.AJ_22013	2411	TT	TT
1845	Sc.AJ_22047	1317	GG	GG
1846	Sc.AJ_22165	51	GG	GG
1847	Sc.AJ_22184	1584	CC	CC
1848	Sc.AJ_22448	203	CC	CC
1849	Sc.AJ_22448	248	AA	AA
1850	Sc.AJ_22712	88	CC	CC
1851	Sc.AJ_22846	259	CC	CC
1852	Sc.AJ_22846	265	CC	CC
1853	Sc.AJ_22846	291	GG	GG
1854	Sc.AJ_22846	321	CC	CC
1855	Sc.AJ_23002	1856	GG	GG
1856	Sc.AJ_23173	1185	GG	GG
1857	Sc.AJ_23230	1552	GG	GG
1858	Sc.AJ_23294	2265	AA	AA
1859	Sc.AJ_23326	1362	GG	GG
1860	Sc.AJ_23326	1365	GG	GG
1861	Sc.AJ_23326	1368	AA	AA
1862	Sc.AJ_23496	688	GG	GG
1863	Sc.AJ_23590	681	GG	GG
1864	Sc.AJ_23817	2190	GG	GG
1865	Sc.AJ_23817	2191	TT	TT
1866	Sc.AJ_23893	698	AA	AA
1867	Sc.AJ_23907	2109	GG	GG
1868	Sc.AJ_24058	259	GG	GG
1869	Sc.AJ_24080	1609	AA	AA
1870	Sc.AJ_24087	660	TT	TT
1871	Sc.AJ_24087	729	GG	GG
1872	Sc.AJ_24369	506	CC	CC
1873	Sc.AJ_24544	1069	GG	GG
1874	Sc.AJ_24692	1064	GG	GG
1875	Sc.AJ_24692	1066	GG	GG
1876	Sc.AJ_24712	869	GG	GG
1877	Sc.AJ_24722	1802	AA	AA
1878	Sc.AJ_24722	1850	TT	TT
1879	Sc.AJ_24722	1917	CC	CC
1880	Sc.AJ_24829	962	AA	AA
1881	Sc.AJ_24829	987	CC	CC
1882	Sc.AJ_24829	996	TT	TT
1883	Sc.AJ_25110	1156	CC	CC
1884	Sc.AJ_25412	544	GG	GG
1885	Sc.AJ_25412	565	CC	CC
1886	Sc.AJ_25412	660	AA	AA
1887	Sc.AJ_25412	668	GG	GG
1888	Sc.AJ_25412	677	GG	GG
1889	Sc.AJ_25498	575	CC	CC
1890	Sc.AJ_25566	1004	GG	GG
1891	Sc.AJ_25867	513	CC	CC
1892	Sc.AJ_25867	526	GG	GG
1893	Sc.AJ_25885	1402	CC	CC
1894	Sc.AJ_25931	534	AA	AA
1895	Sc.AJ_25960	574	CC	CC
1896	Sc.AJ_25960	578	CC	CC
1897	Sc.AJ_26005	1635	GG	GG
1898	Sc.AJ_26005	1640	TT	TT
1899	Sc.AJ_26042	440	AA	AA
1900	Sc.AJ_26066	469	GG	GG
1901	Sc.AJ_26075	1444	CC	CC
1902	Sc.AJ_26273	321	GG	GG
1903	Sc.AJ_26843	159	AA	AA
1904	Sc.AJ_26843	173	AA	AA
1905	Sc.AJ_26907	625	GG	GG
1906	Sc.AJ_27233	391	AA	AA
1907	Sc.AJ_27243	870	AA	AA
1908	Sc.AJ_27246	735	CC	CC
1909	Sc.AJ_27348	1533	CC	CC
1910	Sc.AJ_27661	457	CC	CC
1911	Sc.AJ_27991	1361	CC	CC
1912	Sc.AJ_28081	72	AA	AA
1913	Sc.AJ_28081	80	CC	CC
1914	Sc.AJ_28128	851	GG	GG
1915	Sc.AJ_28258	127	GG	GG
1916	Sc.AJ_28258	132	CC	CC
1917	Sc.AJ_28274	686	TT	TT
1918	Sc.AJ_28332	1153	GG	GG
1919	Sc.AJ_28448	657	TT	TT
1920	Sc.AJ_28566	46	TT	TT
1921	Sc.AJ_28882	424	GG	GG
1922	Sc.AJ_28882	444	AA	AA
1923	Sc.AJ_28882	450	TT	TT
1924	Sc.AJ_28972	56	AA	AA
1925	Sc.AJ_29090	419	AA	AA
1926	Sc.AJ_29642	324	GG	GG
1927	Sc.AJ_29741	984	GG	GG
1928	Sc.AJ_29838	1182	CC	CC
1929	Sc.AJ_29863	272	TT	TT
1930	Sc.AJ_30446	1047	GG	GG
1931	Sc.AJ_30942	606	AA	AA
1932	Sc.AJ_31019	496	TT	TT
1933	Sc.AJ_31125	1235	TT	TT
1934	Sc.AJ_31125	1246	CC	CC
1935	Sc.AJ_31894	714	CC	CC
1936	Sc.AJ_31943	153	CC	CC
1937	Sc.AJ_32062	276	CC	CC
1938	Sc.AJ_32264	265	GG	GG
1939	Sc.AJ_32568	899	AA	AA
1940	Sc.AJ_32644	1110	TT	TT
1941	Sc.AJ_32789	112	AA	AA
1942	Sc.AJ_33453	456	GG	GG
1943	Sc.AJ_33453	459	AA	AA
1944	Sc.AJ_33496	913	AA	AA
1945	Sc.AJ_33975	611	GG	GG
1946	Sc.AJ_34143	575	CC	CC
1947	Sc.AJ_34143	628	GG	GG
1948	Sc.AJ_35630	431	CC	CC
1949	Sc.AJ_36087	828	CC	CC
1950	Sc.AJ_36157	520	CC	CC
1951	Sc.AJ_36157	548	AA	AA
1952	Sc.AJ_36184	480	AA	AA
1953	Sc.AJ_36184	529	GG	GG
1954	Sc.AJ_36236	615	GG	GG

## Sheet: Type II
SNP TYPE II: Both parents homozygous, polymorphic
Nr.	Scaffold	Position	alleles	TGL	HG
1	Sc.AJ_00003	230538	G/T	TT	GG
2	Sc.AJ_00004	172743	G/T	GG	TT
3	Sc.AJ_00011	88551	A/C	CC	AA
4	Sc.AJ_00013	125833	A/C	AA	CC
5	Sc.AJ_00029	2496	C/G	GG	CC
6	Sc.AJ_00038	41178	T/C	CC	TT
7	Sc.AJ_00040	20095	C/T	TT	CC
8	Sc.AJ_00044	107660	C/T	CC	TT
9	Sc.AJ_00044	107666	C/T	CC	TT
10	Sc.AJ_00049	52451	T/C	TT	CC
11	Sc.AJ_00053	24264	G/A	GG	AA
12	Sc.AJ_00059	112488	A/T	TT	AA
13	Sc.AJ_00072	5622	C/T	TT	CC
14	Sc.AJ_00076	49029	C/T	CC	TT
15	Sc.AJ_00091	45656	C/A	AA	CC
16	Sc.AJ_00116	10821	C/T	CC	TT
17	Sc.AJ_00127	70417	C/T	CC	TT
18	Sc.AJ_00140	57429	C/T	CC	TT
19	Sc.AJ_00141	19355	G/A	AA	GG
20	Sc.AJ_00141	82560	C/T	CC	TT
21	Sc.AJ_00142	85007	C/T	CC	TT
22	Sc.AJ_00146	81722	A/T	AA	TT
23	Sc.AJ_00146	81725	T/C	TT	CC
24	Sc.AJ_00162	63900	T/A	AA	TT
25	Sc.AJ_00162	64001	G/A	AA	GG
26	Sc.AJ_00162	64773	G/A	AA	GG
27	Sc.AJ_00162	64774	T/C	CC	TT
28	Sc.AJ_00163	17541	A/G	GG	AA
29	Sc.AJ_00163	17565	T/G	GG	TT
30	Sc.AJ_00163	17572	T/C	CC	TT
31	Sc.AJ_00171	66022	A/C	CC	AA
32	Sc.AJ_00174	49383	A/G	GG	AA
33	Sc.AJ_00186	39574	T/G	TT	GG
34	Sc.AJ_00186	39575	T/C	TT	CC
35	Sc.AJ_00186	39576	T/G	TT	GG
36	Sc.AJ_00190	20210	T/C	TT	CC
37	Sc.AJ_00190	20252	G/A	GG	AA
38	Sc.AJ_00192	16087	G/T	TT	GG
39	Sc.AJ_00206	18737	A/C	CC	AA
40	Sc.AJ_00208	5728	C/T	TT	CC
41	Sc.AJ_00223	62296	T/C	TT	CC
42	Sc.AJ_00225	43936	G/T	TT	GG
43	Sc.AJ_00225	43964	A/G	GG	AA
44	Sc.AJ_00226	8048	C/G	GG	CC
45	Sc.AJ_00226	8095	C/T	TT	CC
46	Sc.AJ_00233	26643	G/T	TT	GG
47	Sc.AJ_00233	26689	G/T	GG	TT
48	Sc.AJ_00235	24103	C/T	TT	CC
49	Sc.AJ_00235	24115	C/G	CC	GG
50	Sc.AJ_00235	24143	T/C	TT	CC
51	Sc.AJ_00235	73154	G/A	GG	AA
52	Sc.AJ_00239	30923	C/G	CC	GG
53	Sc.AJ_00251	38584	C/T	CC	TT
54	Sc.AJ_00251	38592	T/A	TT	AA
55	Sc.AJ_00252	74055	T/G	TT	GG
56	Sc.AJ_00252	74089	T/G	TT	GG
57	Sc.AJ_00255	6851	C/T	CC	TT
58	Sc.AJ_00256	8990	A/G	AA	GG
59	Sc.AJ_00271	6113	G/A	GG	AA
60	Sc.AJ_00281	35263	C/A	AA	CC
61	Sc.AJ_00281	39753	C/A	CC	AA
62	Sc.AJ_00283	24506	T/A	TT	AA
63	Sc.AJ_00284	20413	C/T	CC	TT
64	Sc.AJ_00293	16119	C/T	TT	CC
65	Sc.AJ_00298	44159	T/C	TT	CC
66	Sc.AJ_00304	44906	C/G	GG	CC
67	Sc.AJ_00304	58477	C/A	AA	CC
68	Sc.AJ_00304	58501	C/G	GG	CC
69	Sc.AJ_00306	70034	G/A	AA	GG
70	Sc.AJ_00306	70070	T/C	CC	TT
71	Sc.AJ_00306	70087	T/C	CC	TT
72	Sc.AJ_00337	16553	C/T	TT	CC
73	Sc.AJ_00337	16573	A/T	TT	AA
74	Sc.AJ_00343	11848	G/A	GG	AA
75	Sc.AJ_00343	34764	G/A	AA	GG
76	Sc.AJ_00343	34782	C/T	TT	CC
77	Sc.AJ_00352	23889	G/A	GG	AA
78	Sc.AJ_00384	28531	G/T	TT	GG
79	Sc.AJ_00389	57679	A/T	AA	TT
80	Sc.AJ_00392	11929	T/A	TT	AA
81	Sc.AJ_00425	59159	A/T	AA	TT
82	Sc.AJ_00437	7783	G/C	CC	GG
83	Sc.AJ_00437	7818	A/T	TT	AA
84	Sc.AJ_00441	41515	G/A	GG	AA
85	Sc.AJ_00441	41544	C/T	CC	TT
86	Sc.AJ_00461	57439	A/T	TT	AA
87	Sc.AJ_00484	32445	C/A	AA	CC
88	Sc.AJ_00494	16284	A/G	GG	AA
89	Sc.AJ_00494	56928	C/T	CC	TT
90	Sc.AJ_00494	56992	A/G	GG	AA
91	Sc.AJ_00497	55267	G/A	AA	GG
92	Sc.AJ_00506	54711	C/T	TT	CC
93	Sc.AJ_00526	43667	C/G	GG	CC
94	Sc.AJ_00537	55911	G/A	AA	GG
95	Sc.AJ_00537	55944	G/A	AA	GG
96	Sc.AJ_00537	55971	A/C	CC	AA
97	Sc.AJ_00541	53350	G/A	AA	GG
98	Sc.AJ_00542	28113	G/A	AA	GG
99	Sc.AJ_00563	15150	T/A	TT	AA
100	Sc.AJ_00564	10188	G/T	GG	TT
101	Sc.AJ_00569	59626	G/A	AA	GG
102	Sc.AJ_00584	8116	T/C	CC	TT
103	Sc.AJ_00619	44024	G/A	GG	AA
104	Sc.AJ_00619	44029	G/A	GG	AA
105	Sc.AJ_00642	34557	G/A	AA	GG
106	Sc.AJ_00644	40888	C/T	CC	TT
107	Sc.AJ_00671	8574	C/T	TT	CC
108	Sc.AJ_00698	45590	G/T	GG	TT
109	Sc.AJ_00721	54307	A/G	GG	AA
110	Sc.AJ_00782	24320	C/T	CC	TT
111	Sc.AJ_00784	17116	A/C	AA	CC
112	Sc.AJ_00801	10296	A/G	AA	GG
113	Sc.AJ_00813	13105	G/C	GG	CC
114	Sc.AJ_00844	23006	C/T	CC	TT
115	Sc.AJ_00888	28421	G/A	AA	GG
116	Sc.AJ_00890	2294	C/G	GG	CC
117	Sc.AJ_00900	41759	T/C	TT	CC
118	Sc.AJ_00912	45599	T/C	TT	CC
119	Sc.AJ_00916	49681	C/T	CC	TT
120	Sc.AJ_00916	49683	A/G	AA	GG
121	Sc.AJ_00921	9221	G/A	AA	GG
122	Sc.AJ_00929	21973	A/T	AA	TT
123	Sc.AJ_00929	21975	G/A	AA	GG
124	Sc.AJ_00930	33334	G/A	GG	AA
125	Sc.AJ_00930	33345	A/G	AA	GG
126	Sc.AJ_00930	33420	C/T	CC	TT
127	Sc.AJ_00949	12603	A/G	AA	GG
128	Sc.AJ_00951	8169	C/A	AA	CC
129	Sc.AJ_00951	8197	T/C	TT	CC
130	Sc.AJ_00952	14816	A/G	GG	AA
131	Sc.AJ_00959	41820	C/T	CC	TT
132	Sc.AJ_00959	41850	T/A	TT	AA
133	Sc.AJ_00971	35542	G/T	TT	GG
134	Sc.AJ_01007	10709	G/C	CC	GG
135	Sc.AJ_01009	25110	A/C	AA	CC
136	Sc.AJ_01027	23843	T/C	CC	TT
137	Sc.AJ_01028	35772	A/G	GG	AA
138	Sc.AJ_01032	30373	G/T	TT	GG
139	Sc.AJ_01032	30403	G/A	AA	GG
140	Sc.AJ_01042	15978	T/A	TT	AA
141	Sc.AJ_01047	44756	T/C	CC	TT
142	Sc.AJ_01047	44769	T/C	CC	TT
143	Sc.AJ_01075	14035	G/A	AA	GG
144	Sc.AJ_01090	28053	T/A	TT	AA
145	Sc.AJ_01095	12566	C/G	CC	GG
146	Sc.AJ_01098	13153	C/A	CC	AA
147	Sc.AJ_01134	2684	A/G	AA	GG
148	Sc.AJ_01134	2717	C/A	CC	AA
149	Sc.AJ_01137	19061	G/C	CC	GG
150	Sc.AJ_01174	19749	A/G	GG	AA
151	Sc.AJ_01180	165	C/G	GG	CC
152	Sc.AJ_01180	21927	C/T	CC	TT
153	Sc.AJ_01185	23420	G/A	AA	GG
154	Sc.AJ_01198	31869	C/G	CC	GG
155	Sc.AJ_01199	43851	A/G	AA	GG
156	Sc.AJ_01199	43860	C/T	CC	TT
157	Sc.AJ_01213	1219	A/G	AA	GG
158	Sc.AJ_01270	528	C/T	CC	TT
159	Sc.AJ_01281	7044	G/A	GG	AA
160	Sc.AJ_01281	7083	C/G	CC	GG
161	Sc.AJ_01281	7091	C/T	TT	CC
162	Sc.AJ_01281	7146	C/A	CC	AA
163	Sc.AJ_01281	20049	A/T	TT	AA
164	Sc.AJ_01281	20104	T/C	TT	CC
165	Sc.AJ_01298	9050	T/C	TT	CC
166	Sc.AJ_01313	27075	G/T	TT	GG
167	Sc.AJ_01320	10447	T/C	CC	TT
168	Sc.AJ_01320	15568	A/G	AA	GG
169	Sc.AJ_01320	15579	G/T	GG	TT
170	Sc.AJ_01321	36447	T/G	GG	TT
171	Sc.AJ_01343	26989	A/C	CC	AA
172	Sc.AJ_01343	27021	G/A	AA	GG
173	Sc.AJ_01347	36083	G/T	TT	GG
174	Sc.AJ_01376	26889	A/T	AA	TT
175	Sc.AJ_01388	31075	T/C	CC	TT
176	Sc.AJ_01388	31112	A/G	GG	AA
177	Sc.AJ_01394	8949	T/G	GG	TT
178	Sc.AJ_01404	20377	T/C	CC	TT
179	Sc.AJ_01404	20395	C/T	TT	CC
180	Sc.AJ_01411	34204	C/T	CC	TT
181	Sc.AJ_01427	39767	T/C	TT	CC
182	Sc.AJ_01433	863	A/G	AA	GG
183	Sc.AJ_01433	7805	G/T	GG	TT
184	Sc.AJ_01444	16344	G/A	AA	GG
185	Sc.AJ_01444	16346	G/A	GG	AA
186	Sc.AJ_01521	32751	T/A	AA	TT
187	Sc.AJ_01521	32762	C/T	TT	CC
188	Sc.AJ_01521	32763	T/A	AA	TT
189	Sc.AJ_01543	13277	A/T	TT	AA
190	Sc.AJ_01543	13364	G/A	AA	GG
191	Sc.AJ_01575	9226	A/G	GG	AA
192	Sc.AJ_01583	27704	A/T	AA	TT
193	Sc.AJ_01595	25778	G/T	TT	GG
194	Sc.AJ_01615	37216	A/G	AA	GG
195	Sc.AJ_01654	5238	G/T	TT	GG
196	Sc.AJ_01655	13456	T/C	TT	CC
197	Sc.AJ_01655	13468	C/G	CC	GG
198	Sc.AJ_01668	3057	C/T	CC	TT
199	Sc.AJ_01668	3072	A/C	CC	AA
200	Sc.AJ_01668	3075	A/C	CC	AA
201	Sc.AJ_01690	33190	G/A	AA	GG
202	Sc.AJ_01691	2836	T/A	AA	TT
203	Sc.AJ_01712	25724	C/T	TT	CC
204	Sc.AJ_01714	10653	A/G	AA	GG
205	Sc.AJ_01732	24712	G/A	AA	GG
206	Sc.AJ_01753	17740	G/A	GG	AA
207	Sc.AJ_01781	2861	C/T	TT	CC
208	Sc.AJ_01800	27155	T/C	TT	CC
209	Sc.AJ_01807	1887	T/C	CC	TT
210	Sc.AJ_01815	7147	G/A	GG	AA
211	Sc.AJ_01828	35199	C/A	CC	AA
212	Sc.AJ_01830	4537	A/G	AA	GG
213	Sc.AJ_01830	4543	G/A	GG	AA
214	Sc.AJ_01844	14241	G/A	GG	AA
215	Sc.AJ_01844	14274	A/G	AA	GG
216	Sc.AJ_01844	14282	A/T	AA	TT
217	Sc.AJ_01873	23119	A/C	CC	AA
218	Sc.AJ_01873	23123	C/T	TT	CC
219	Sc.AJ_01969	3395	T/A	TT	AA
220	Sc.AJ_01969	8955	C/T	CC	TT
221	Sc.AJ_01969	8974	A/G	AA	GG
222	Sc.AJ_01969	9000	A/G	AA	GG
223	Sc.AJ_01979	24244	A/G	AA	GG
224	Sc.AJ_01982	11882	C/T	CC	TT
225	Sc.AJ_01982	11887	T/G	GG	TT
226	Sc.AJ_01987	19747	T/C	TT	CC
227	Sc.AJ_02001	13321	T/G	GG	TT
228	Sc.AJ_02003	282	C/T	TT	CC
229	Sc.AJ_02016	24926	G/A	AA	GG
230	Sc.AJ_02048	11569	C/T	TT	CC
231	Sc.AJ_02051	13127	C/T	TT	CC
232	Sc.AJ_02056	29029	C/A	CC	AA
233	Sc.AJ_02056	29031	G/C	GG	CC
234	Sc.AJ_02056	29040	A/T	AA	TT
235	Sc.AJ_02056	29051	C/G	CC	GG
236	Sc.AJ_02056	29107	G/T	GG	TT
237	Sc.AJ_02059	16330	A/C	AA	CC
238	Sc.AJ_02064	28792	T/A	TT	AA
239	Sc.AJ_02064	28803	A/G	AA	GG
240	Sc.AJ_02079	21322	C/T	TT	CC
241	Sc.AJ_02081	18162	G/A	GG	AA
242	Sc.AJ_02081	18163	G/A	GG	AA
243	Sc.AJ_02081	18203	C/A	CC	AA
244	Sc.AJ_02087	30302	A/C	CC	AA
245	Sc.AJ_02095	30477	C/T	CC	TT
246	Sc.AJ_02103	14149	T/A	AA	TT
247	Sc.AJ_02103	26536	G/T	TT	GG
248	Sc.AJ_02103	26537	G/C	CC	GG
249	Sc.AJ_02103	26538	T/C	CC	TT
250	Sc.AJ_02125	21425	C/T	TT	CC
251	Sc.AJ_02126	8906	G/A	GG	AA
252	Sc.AJ_02126	8911	T/C	TT	CC
253	Sc.AJ_02126	8917	C/T	CC	TT
254	Sc.AJ_02165	23517	G/C	GG	CC
255	Sc.AJ_02194	25817	C/T	CC	TT
256	Sc.AJ_02194	25831	G/A	GG	AA
257	Sc.AJ_02201	698	A/C	AA	CC
258	Sc.AJ_02251	18602	C/G	GG	CC
259	Sc.AJ_02258	17114	G/A	GG	AA
260	Sc.AJ_02264	8383	G/C	GG	CC
261	Sc.AJ_02264	8394	A/T	AA	TT
262	Sc.AJ_02273	12218	G/A	AA	GG
263	Sc.AJ_02294	19478	G/A	AA	GG
264	Sc.AJ_02335	18292	A/G	GG	AA
265	Sc.AJ_02360	20320	T/C	CC	TT
266	Sc.AJ_02364	13937	T/G	GG	TT
267	Sc.AJ_02397	12652	T/C	CC	TT
268	Sc.AJ_02414	12698	C/T	TT	CC
269	Sc.AJ_02427	2264	G/A	GG	AA
270	Sc.AJ_02427	2265	G/A	GG	AA
271	Sc.AJ_02444	23527	A/G	AA	GG
272	Sc.AJ_02476	5756	G/T	TT	GG
273	Sc.AJ_02480	1995	G/A	GG	AA
274	Sc.AJ_02501	14872	G/T	GG	TT
275	Sc.AJ_02517	22178	T/C	TT	CC
276	Sc.AJ_02520	2713	C/T	CC	TT
277	Sc.AJ_02520	2723	A/G	AA	GG
278	Sc.AJ_02520	2724	G/A	GG	AA
279	Sc.AJ_02547	21720	G/T	TT	GG
280	Sc.AJ_02547	21739	C/T	TT	CC
281	Sc.AJ_02547	21741	C/A	AA	CC
282	Sc.AJ_02562	8153	T/C	TT	CC
283	Sc.AJ_02574	15279	A/C	CC	AA
284	Sc.AJ_02606	18337	A/G	GG	AA
285	Sc.AJ_02660	10965	T/C	CC	TT
286	Sc.AJ_02660	11005	C/T	CC	TT
287	Sc.AJ_02673	26363	A/G	AA	GG
288	Sc.AJ_02692	7705	C/T	TT	CC
289	Sc.AJ_02699	9453	A/C	CC	AA
290	Sc.AJ_02714	23331	C/A	CC	AA
291	Sc.AJ_02738	17445	C/T	TT	CC
292	Sc.AJ_02756	1096	C/T	CC	TT
293	Sc.AJ_02782	8650	C/A	CC	AA
294	Sc.AJ_02795	24528	G/C	GG	CC
295	Sc.AJ_02824	26478	G/T	GG	TT
296	Sc.AJ_02828	26032	A/G	GG	AA
297	Sc.AJ_02828	26039	C/G	GG	CC
298	Sc.AJ_02828	26041	A/G	GG	AA
299	Sc.AJ_02867	537	A/G	GG	AA
300	Sc.AJ_02887	22685	C/T	TT	CC
301	Sc.AJ_02899	1706	A/T	AA	TT
302	Sc.AJ_02929	26172	G/T	TT	GG
303	Sc.AJ_02929	26177	T/C	CC	TT
304	Sc.AJ_02934	1093	A/G	GG	AA
305	Sc.AJ_02942	20752	A/G	GG	AA
306	Sc.AJ_02989	8340	G/T	GG	TT
307	Sc.AJ_02989	23557	T/C	CC	TT
308	Sc.AJ_03005	27382	C/T	TT	CC
309	Sc.AJ_03029	19321	G/T	GG	TT
310	Sc.AJ_03037	2911	A/G	GG	AA
311	Sc.AJ_03037	2951	G/A	AA	GG
312	Sc.AJ_03037	2957	G/A	AA	GG
313	Sc.AJ_03042	16977	A/G	GG	AA
314	Sc.AJ_03105	26019	A/G	AA	GG
315	Sc.AJ_03105	26057	T/C	TT	CC
316	Sc.AJ_03105	26075	T/C	TT	CC
317	Sc.AJ_03128	13207	A/G	AA	GG
318	Sc.AJ_03129	18099	T/G	GG	TT
319	Sc.AJ_03131	22950	C/T	CC	TT
320	Sc.AJ_03194	21173	A/G	GG	AA
321	Sc.AJ_03194	21185	A/G	AA	GG
322	Sc.AJ_03235	25032	T/C	TT	CC
323	Sc.AJ_03238	19590	C/T	CC	TT
324	Sc.AJ_03251	4102	G/A	GG	AA
325	Sc.AJ_03340	11555	G/A	GG	AA
326	Sc.AJ_03410	16433	G/A	GG	AA
327	Sc.AJ_03413	22088	A/T	TT	AA
328	Sc.AJ_03443	17821	A/T	AA	TT
329	Sc.AJ_03447	13606	C/T	TT	CC
330	Sc.AJ_03457	4180	C/T	TT	CC
331	Sc.AJ_03462	17669	C/T	TT	CC
332	Sc.AJ_03475	21620	C/G	CC	GG
333	Sc.AJ_03556	22373	G/T	TT	GG
334	Sc.AJ_03567	8075	G/A	AA	GG
335	Sc.AJ_03600	4090	G/T	GG	TT
336	Sc.AJ_03602	20386	A/G	AA	GG
337	Sc.AJ_03602	20413	C/T	CC	TT
338	Sc.AJ_03602	20436	T/C	TT	CC
339	Sc.AJ_03616	2421	A/G	AA	GG
340	Sc.AJ_03633	17503	G/A	GG	AA
341	Sc.AJ_03676	16040	C/G	GG	CC
342	Sc.AJ_03783	18147	G/A	GG	AA
343	Sc.AJ_03865	1055	T/G	GG	TT
344	Sc.AJ_03884	15576	C/T	TT	CC
345	Sc.AJ_03898	11746	G/A	GG	AA
346	Sc.AJ_03902	7523	G/A	GG	AA
347	Sc.AJ_03973	3091	T/G	TT	GG
348	Sc.AJ_03986	19729	T/G	TT	GG
349	Sc.AJ_03996	10399	G/A	AA	GG
350	Sc.AJ_04021	7890	C/T	CC	TT
351	Sc.AJ_04022	4486	T/G	GG	TT
352	Sc.AJ_04028	19062	A/G	GG	AA
353	Sc.AJ_04143	3638	A/C	CC	AA
354	Sc.AJ_04186	14940	T/G	GG	TT
355	Sc.AJ_04221	9901	C/T	CC	TT
356	Sc.AJ_04230	13668	C/T	CC	TT
357	Sc.AJ_04236	13789	A/G	AA	GG
358	Sc.AJ_04258	20553	G/T	TT	GG
359	Sc.AJ_04275	7462	G/A	GG	AA
360	Sc.AJ_04275	7500	C/T	CC	TT
361	Sc.AJ_04301	17477	T/A	AA	TT
362	Sc.AJ_04303	11853	T/G	GG	TT
363	Sc.AJ_04342	7906	C/T	CC	TT
364	Sc.AJ_04375	15677	A/G	AA	GG
365	Sc.AJ_04387	16365	G/C	CC	GG
366	Sc.AJ_04439	15965	G/A	AA	GG
367	Sc.AJ_04439	16008	T/A	AA	TT
368	Sc.AJ_04454	5227	A/C	CC	AA
369	Sc.AJ_04454	6835	G/A	GG	AA
370	Sc.AJ_04465	17369	T/C	TT	CC
371	Sc.AJ_04465	17400	A/C	AA	CC
372	Sc.AJ_04476	6714	G/A	AA	GG
373	Sc.AJ_04476	8817	C/T	CC	TT
374	Sc.AJ_04525	16606	A/G	GG	AA
375	Sc.AJ_04525	16623	G/A	AA	GG
376	Sc.AJ_04568	19269	A/G	GG	AA
377	Sc.AJ_04625	10843	A/G	GG	AA
378	Sc.AJ_04625	10866	C/T	CC	TT
379	Sc.AJ_04651	3850	C/T	TT	CC
380	Sc.AJ_04651	3904	A/T	TT	AA
381	Sc.AJ_04675	18884	C/T	TT	CC
382	Sc.AJ_04726	3099	A/C	CC	AA
383	Sc.AJ_04726	3129	C/G	GG	CC
384	Sc.AJ_04726	3144	A/T	TT	AA
385	Sc.AJ_04734	1262	G/A	AA	GG
386	Sc.AJ_04734	1278	G/A	AA	GG
387	Sc.AJ_04738	17693	T/C	TT	CC
388	Sc.AJ_04755	7972	C/T	CC	TT
389	Sc.AJ_04755	7987	C/T	TT	CC
390	Sc.AJ_04755	7988	G/T	TT	GG
391	Sc.AJ_04790	19018	C/T	CC	TT
392	Sc.AJ_04790	19020	C/T	CC	TT
393	Sc.AJ_04790	19028	A/G	AA	GG
394	Sc.AJ_04809	8364	G/A	AA	GG
395	Sc.AJ_04856	5937	C/T	TT	CC
396	Sc.AJ_04862	6440	T/A	AA	TT
397	Sc.AJ_04899	16100	A/T	AA	TT
398	Sc.AJ_04933	4961	G/A	GG	AA
399	Sc.AJ_04945	14647	C/T	CC	TT
400	Sc.AJ_05094	5817	A/G	AA	GG
401	Sc.AJ_05094	5820	T/C	TT	CC
402	Sc.AJ_05150	13511	C/T	TT	CC
403	Sc.AJ_05178	789	A/G	GG	AA
404	Sc.AJ_05188	15052	T/A	AA	TT
405	Sc.AJ_05261	16298	C/G	GG	CC
406	Sc.AJ_05261	16323	C/G	GG	CC
407	Sc.AJ_05368	2253	C/A	AA	CC
408	Sc.AJ_05401	16663	G/A	GG	AA
409	Sc.AJ_05410	10058	C/T	CC	TT
410	Sc.AJ_05422	6611	A/T	TT	AA
411	Sc.AJ_05422	6646	C/T	TT	CC
412	Sc.AJ_05435	357	A/T	TT	AA
413	Sc.AJ_05458	6289	G/A	GG	AA
414	Sc.AJ_05458	6298	T/A	TT	AA
415	Sc.AJ_05468	1071	G/A	GG	AA
416	Sc.AJ_05468	1127	C/G	CC	GG
417	Sc.AJ_05476	1864	T/G	TT	GG
418	Sc.AJ_05576	9054	A/C	CC	AA
419	Sc.AJ_05580	8193	G/A	GG	AA
420	Sc.AJ_05581	15648	G/A	GG	AA
421	Sc.AJ_05586	3536	C/T	TT	CC
422	Sc.AJ_05723	6387	A/G	GG	AA
423	Sc.AJ_05723	6401	G/A	AA	GG
424	Sc.AJ_05758	5888	C/T	TT	CC
425	Sc.AJ_05764	1085	A/G	GG	AA
426	Sc.AJ_05861	3216	C/A	CC	AA
427	Sc.AJ_05861	3217	C/G	CC	GG
428	Sc.AJ_05861	13792	T/C	CC	TT
429	Sc.AJ_05882	2513	C/T	CC	TT
430	Sc.AJ_05882	2521	C/G	CC	GG
431	Sc.AJ_05895	13664	C/G	CC	GG
432	Sc.AJ_05897	7757	T/C	TT	CC
433	Sc.AJ_05897	7773	C/A	CC	AA
434	Sc.AJ_05900	13871	G/A	AA	GG
435	Sc.AJ_05933	10016	A/G	AA	GG
436	Sc.AJ_05967	11317	A/T	AA	TT
437	Sc.AJ_06080	3822	G/A	AA	GG
438	Sc.AJ_06080	3849	T/C	CC	TT
439	Sc.AJ_06099	13072	T/C	CC	TT
440	Sc.AJ_06113	8351	C/A	CC	AA
441	Sc.AJ_06192	3780	C/T	TT	CC
442	Sc.AJ_06366	1691	T/A	AA	TT
443	Sc.AJ_06370	4915	C/T	TT	CC
444	Sc.AJ_06388	11308	C/T	CC	TT
445	Sc.AJ_06432	12348	G/T	GG	TT
446	Sc.AJ_06433	4850	C/T	TT	CC
447	Sc.AJ_06433	4904	G/A	GG	AA
448	Sc.AJ_06433	4933	C/T	TT	CC
449	Sc.AJ_06556	13359	T/A	AA	TT
450	Sc.AJ_06556	13369	G/A	AA	GG
451	Sc.AJ_06621	12806	G/A	AA	GG
452	Sc.AJ_06643	13916	G/A	GG	AA
453	Sc.AJ_06690	2181	C/T	CC	TT
454	Sc.AJ_06794	11202	C/G	GG	CC
455	Sc.AJ_06794	11230	A/T	TT	AA
456	Sc.AJ_06842	234	G/A	AA	GG
457	Sc.AJ_06842	505	C/T	TT	CC
458	Sc.AJ_06842	513	C/G	GG	CC
459	Sc.AJ_06842	544	C/A	AA	CC
460	Sc.AJ_06859	8967	G/T	GG	TT
461	Sc.AJ_06859	9017	T/C	CC	TT
462	Sc.AJ_06859	9020	T/G	TT	GG
463	Sc.AJ_06859	9023	A/G	AA	GG
464	Sc.AJ_06893	3316	T/C	TT	CC
465	Sc.AJ_06910	7016	G/T	TT	GG
466	Sc.AJ_06945	6171	G/C	GG	CC
467	Sc.AJ_07006	8117	A/G	GG	AA
468	Sc.AJ_07096	13531	A/G	AA	GG
469	Sc.AJ_07112	13037	G/A	AA	GG
470	Sc.AJ_07153	34	A/G	AA	GG
471	Sc.AJ_07199	11088	T/A	TT	AA
472	Sc.AJ_07241	10682	C/G	CC	GG
473	Sc.AJ_07264	765	A/T	AA	TT
474	Sc.AJ_07264	789	C/T	CC	TT
475	Sc.AJ_07353	4605	G/A	AA	GG
476	Sc.AJ_07375	5833	G/T	TT	GG
477	Sc.AJ_07548	5575	A/C	AA	CC
478	Sc.AJ_07548	5576	A/C	AA	CC
479	Sc.AJ_07548	5582	C/T	CC	TT
480	Sc.AJ_07548	5591	A/G	GG	AA
481	Sc.AJ_07548	6458	G/A	GG	AA
482	Sc.AJ_07548	6459	A/T	AA	TT
483	Sc.AJ_07549	10481	T/A	AA	TT
484	Sc.AJ_07577	12032	T/C	TT	CC
485	Sc.AJ_07582	6274	T/C	TT	CC
486	Sc.AJ_07610	9094	G/C	GG	CC
487	Sc.AJ_07610	9116	C/T	CC	TT
488	Sc.AJ_07619	7630	G/A	AA	GG
489	Sc.AJ_07680	12056	C/G	CC	GG
490	Sc.AJ_07689	555	A/C	AA	CC
491	Sc.AJ_07693	8612	G/A	GG	AA
492	Sc.AJ_07826	10791	G/A	GG	AA
493	Sc.AJ_07863	4960	G/A	GG	AA
494	Sc.AJ_07880	4806	A/G	AA	GG
495	Sc.AJ_07898	1314	G/T	TT	GG
496	Sc.AJ_07935	6169	A/C	CC	AA
497	Sc.AJ_07952	6495	C/T	CC	TT
498	Sc.AJ_07952	6550	G/A	GG	AA
499	Sc.AJ_08013	5792	T/C	CC	TT
500	Sc.AJ_08019	6395	T/C	TT	CC
501	Sc.AJ_08019	6445	C/G	CC	GG
502	Sc.AJ_08019	6447	C/G	GG	CC
503	Sc.AJ_08025	9653	G/A	GG	AA
504	Sc.AJ_08112	2226	A/T	AA	TT
505	Sc.AJ_08121	2459	C/T	TT	CC
506	Sc.AJ_08121	2499	T/C	CC	TT
507	Sc.AJ_08208	6414	G/A	GG	AA
508	Sc.AJ_08208	6431	T/G	TT	GG
509	Sc.AJ_08208	6457	T/C	TT	CC
510	Sc.AJ_08210	2926	A/G	AA	GG
511	Sc.AJ_08210	2955	A/G	AA	GG
512	Sc.AJ_08210	2968	C/T	CC	TT
513	Sc.AJ_08231	7495	A/T	AA	TT
514	Sc.AJ_08261	10695	T/A	AA	TT
515	Sc.AJ_08261	10710	C/A	AA	CC
516	Sc.AJ_08331	10533	G/A	AA	GG
517	Sc.AJ_08497	5453	A/G	AA	GG
518	Sc.AJ_08543	4827	T/G	TT	GG
519	Sc.AJ_08545	436	G/A	AA	GG
520	Sc.AJ_08632	4547	C/T	TT	CC
521	Sc.AJ_08817	5457	G/C	CC	GG
522	Sc.AJ_08864	6245	T/A	AA	TT
523	Sc.AJ_08899	1285	C/T	CC	TT
524	Sc.AJ_09071	2227	A/G	AA	GG
525	Sc.AJ_09203	5736	G/A	GG	AA
526	Sc.AJ_09203	5743	C/T	CC	TT
527	Sc.AJ_09203	5759	T/A	TT	AA
528	Sc.AJ_09203	5766	G/T	GG	TT
529	Sc.AJ_09203	5777	G/A	GG	AA
530	Sc.AJ_09232	8614	T/C	CC	TT
531	Sc.AJ_09306	4200	A/T	TT	AA
532	Sc.AJ_09306	4209	T/C	CC	TT
533	Sc.AJ_09311	6157	A/C	AA	CC
534	Sc.AJ_09311	6166	A/G	AA	GG
535	Sc.AJ_09382	2876	G/C	GG	CC
536	Sc.AJ_09458	8918	G/A	AA	GG
537	Sc.AJ_09459	1960	C/G	CC	GG
538	Sc.AJ_09459	1994	A/G	AA	GG
539	Sc.AJ_09517	3361	T/C	CC	TT
540	Sc.AJ_09532	6551	T/C	CC	TT
541	Sc.AJ_09532	6621	G/C	CC	GG
542	Sc.AJ_09639	7145	C/T	CC	TT
543	Sc.AJ_09672	999	A/C	CC	AA
544	Sc.AJ_09727	171	G/A	AA	GG
545	Sc.AJ_09768	9245	A/T	AA	TT
546	Sc.AJ_09780	4683	A/G	AA	GG
547	Sc.AJ_09783	6992	C/T	CC	TT
548	Sc.AJ_09787	3724	A/T	TT	AA
549	Sc.AJ_09817	4772	A/G	AA	GG
550	Sc.AJ_09842	976	C/T	CC	TT
551	Sc.AJ_09999	4750	G/T	TT	GG
552	Sc.AJ_10077	3174	A/C	CC	AA
553	Sc.AJ_10077	3201	C/T	CC	TT
554	Sc.AJ_10212	6777	C/T	TT	CC
555	Sc.AJ_10469	3751	A/G	AA	GG
556	Sc.AJ_10479	136	G/A	GG	AA
557	Sc.AJ_10642	1047	G/A	GG	AA
558	Sc.AJ_10642	1146	C/T	CC	TT
559	Sc.AJ_10686	2145	C/T	CC	TT
560	Sc.AJ_10693	8084	G/A	AA	GG
561	Sc.AJ_10693	8093	G/A	AA	GG
562	Sc.AJ_10693	8110	C/A	AA	CC
563	Sc.AJ_10716	4536	C/T	CC	TT
564	Sc.AJ_10841	3039	C/A	CC	AA
565	Sc.AJ_10865	5363	T/A	AA	TT
566	Sc.AJ_10916	3850	C/T	CC	TT
567	Sc.AJ_11005	321	A/C	CC	AA
568	Sc.AJ_11204	1006	C/T	TT	CC
569	Sc.AJ_11257	891	A/G	GG	AA
570	Sc.AJ_11363	7077	C/T	TT	CC
571	Sc.AJ_11414	4834	A/G	GG	AA
572	Sc.AJ_11528	5512	C/T	CC	TT
573	Sc.AJ_11849	1849	G/A	GG	AA
574	Sc.AJ_11865	3613	G/A	GG	AA
575	Sc.AJ_11881	5525	G/A	AA	GG
576	Sc.AJ_11881	5540	A/G	GG	AA
577	Sc.AJ_11898	5917	A/G	GG	AA
578	Sc.AJ_12002	1166	A/G	GG	AA
579	Sc.AJ_12056	5983	T/A	AA	TT
580	Sc.AJ_12153	5545	T/C	TT	CC
581	Sc.AJ_12311	5474	T/G	GG	TT
582	Sc.AJ_12360	2478	C/T	TT	CC
583	Sc.AJ_12379	2446	G/A	GG	AA
584	Sc.AJ_12421	755	G/A	AA	GG
585	Sc.AJ_12507	1358	G/A	GG	AA
586	Sc.AJ_12507	1369	C/A	CC	AA
587	Sc.AJ_12522	774	G/A	GG	AA
588	Sc.AJ_12522	794	T/C	CC	TT
589	Sc.AJ_12540	6098	G/T	GG	TT
590	Sc.AJ_12741	1569	C/G	CC	GG
591	Sc.AJ_12928	3760	G/A	GG	AA
592	Sc.AJ_13099	1638	G/T	GG	TT
593	Sc.AJ_13166	4170	C/T	CC	TT
594	Sc.AJ_13204	2876	G/T	GG	TT
595	Sc.AJ_13204	2879	T/A	TT	AA
596	Sc.AJ_13236	5023	T/C	CC	TT
597	Sc.AJ_13433	3296	A/T	TT	AA
598	Sc.AJ_13802	1347	T/C	CC	TT
599	Sc.AJ_13802	1363	A/G	GG	AA
600	Sc.AJ_13939	1576	G/T	TT	GG
601	Sc.AJ_14090	596	C/T	TT	CC
602	Sc.AJ_14423	4773	C/T	TT	CC
603	Sc.AJ_14423	4777	A/G	GG	AA
604	Sc.AJ_14485	965	G/A	GG	AA
605	Sc.AJ_14602	496	A/C	AA	CC
606	Sc.AJ_14607	4674	T/C	TT	CC
607	Sc.AJ_14639	5737	G/A	GG	AA
608	Sc.AJ_14639	5742	G/A	GG	AA
609	Sc.AJ_14830	5490	A/T	TT	AA
610	Sc.AJ_14993	3212	G/A	AA	GG
611	Sc.AJ_15393	5694	T/G	GG	TT
612	Sc.AJ_15393	5695	T/C	CC	TT
613	Sc.AJ_15393	5713	G/A	AA	GG
614	Sc.AJ_15465	4843	G/A	GG	AA
615	Sc.AJ_15628	80	A/G	AA	GG
616	Sc.AJ_15899	4445	T/G	TT	GG
617	Sc.AJ_15899	4493	G/A	GG	AA
618	Sc.AJ_16843	2266	C/T	CC	TT
619	Sc.AJ_16888	5239	G/T	GG	TT
620	Sc.AJ_16935	2834	A/C	CC	AA
621	Sc.AJ_17016	2690	C/T	TT	CC
622	Sc.AJ_17091	3398	C/T	TT	CC
623	Sc.AJ_17197	1747	A/C	CC	AA
624	Sc.AJ_17634	1632	A/T	AA	TT
625	Sc.AJ_17681	4005	G/T	TT	GG
626	Sc.AJ_18227	1954	C/T	TT	CC
627	Sc.AJ_18255	1677	C/T	CC	TT
628	Sc.AJ_18255	1694	A/C	AA	CC
629	Sc.AJ_18456	2476	A/G	AA	GG
630	Sc.AJ_18456	2484	C/T	CC	TT
631	Sc.AJ_18564	1219	T/A	AA	TT
632	Sc.AJ_18625	113	G/A	GG	AA
633	Sc.AJ_18625	184	C/T	TT	CC
634	Sc.AJ_18643	2084	G/T	GG	TT
635	Sc.AJ_18663	1876	C/G	GG	CC
636	Sc.AJ_18679	2087	G/A	AA	GG
637	Sc.AJ_18778	3340	G/T	GG	TT
638	Sc.AJ_19091	873	G/A	GG	AA
639	Sc.AJ_19216	457	A/G	AA	GG
640	Sc.AJ_19416	298	G/A	GG	AA
641	Sc.AJ_19451	2000	A/T	AA	TT
642	Sc.AJ_19468	128	T/C	TT	CC
643	Sc.AJ_20570	699	C/T	CC	TT
644	Sc.AJ_20906	805	G/A	GG	AA
645	Sc.AJ_20933	499	C/T	TT	CC
646	Sc.AJ_21024	1164	G/A	GG	AA
647	Sc.AJ_21146	2601	A/C	CC	AA
648	Sc.AJ_21146	2604	T/C	CC	TT
649	Sc.AJ_21195	2772	C/G	CC	GG
650	Sc.AJ_21654	2218	A/T	TT	AA
651	Sc.AJ_21686	1636	G/A	GG	AA
652	Sc.AJ_21758	2129	T/C	TT	CC
653	Sc.AJ_22258	512	T/C	CC	TT
654	Sc.AJ_22271	1836	A/T	TT	AA
655	Sc.AJ_22350	1459	G/A	GG	AA
656	Sc.AJ_22350	1474	C/T	CC	TT
657	Sc.AJ_22350	1484	G/A	GG	AA
658	Sc.AJ_22555	444	G/C	GG	CC
659	Sc.AJ_22746	1767	T/G	GG	TT
660	Sc.AJ_22846	315	C/T	CC	TT
661	Sc.AJ_23160	2018	A/G	GG	AA
662	Sc.AJ_23326	963	T/C	TT	CC
663	Sc.AJ_23464	1063	G/A	AA	GG
664	Sc.AJ_23922	1514	G/A	AA	GG
665	Sc.AJ_23922	1538	C/T	TT	CC
666	Sc.AJ_24204	468	C/T	CC	TT
667	Sc.AJ_24369	562	A/G	AA	GG
668	Sc.AJ_24795	413	A/G	GG	AA
669	Sc.AJ_26059	1394	C/T	CC	TT
670	Sc.AJ_26907	624	T/C	TT	CC
671	Sc.AJ_27016	535	A/C	CC	AA
672	Sc.AJ_27016	536	A/G	GG	AA
673	Sc.AJ_27016	646	G/C	CC	GG
674	Sc.AJ_27058	1011	G/C	GG	CC
675	Sc.AJ_27138	720	C/T	TT	CC
676	Sc.AJ_27172	721	C/A	AA	CC
677	Sc.AJ_27172	736	C/T	TT	CC
678	Sc.AJ_27172	737	C/T	TT	CC
679	Sc.AJ_27172	740	G/A	AA	GG
680	Sc.AJ_27172	748	C/G	GG	CC
681	Sc.AJ_27502	682	A/G	GG	AA
682	Sc.AJ_27676	1175	C/A	AA	CC
683	Sc.AJ_27676	1178	G/A	AA	GG
684	Sc.AJ_27676	1196	G/C	CC	GG
685	Sc.AJ_27905	1306	A/G	GG	AA
686	Sc.AJ_27905	1324	A/G	GG	AA
687	Sc.AJ_27991	1392	C/T	TT	CC
688	Sc.AJ_28332	1125	G/A	AA	GG
689	Sc.AJ_31125	1200	G/A	AA	GG
690	Sc.AJ_31125	1206	T/C	CC	TT
691	Sc.AJ_31125	1248	A/G	GG	AA
692	Sc.AJ_31125	1252	T/C	CC	TT
693	Sc.AJ_31125	1268	G/A	AA	GG
694	Sc.AJ_31271	232	T/A	TT	AA
695	Sc.AJ_33279	518	A/T	AA	TT
696	Sc.AJ_33717	546	C/T	CC	TT
697	Sc.AJ_34103	139	C/T	TT	CC
698	Sc.AJ_34944	483	G/A	GG	AA
699	Sc.AJ_34944	498	T/C	TT	CC
700	Sc.AJ_35344	910	A/G	GG	AA
701	Sc.AJ_35522	170	C/T	TT	CC
702	Sc.AJ_35522	199	G/A	GG	AA

## Sheet: Type III
SNP TYPE III: Both parents heterozygous, monomorphic
Nr.	Scaffold	Position	alleles	TGL	HG
1	Sc.AJ_00002	267992	A/G	AG	AG
2	Sc.AJ_00003	53854	A/T	AT	AT
3	Sc.AJ_00004	201301	T/C	CT	CT
4	Sc.AJ_00005	78248	C/T	CT	CT
5	Sc.AJ_00005	78297	A/G	AG	AG
6	Sc.AJ_00006	91191	C/T	TC	TC
7	Sc.AJ_00007	113727	T/C	TC	TC
8	Sc.AJ_00007	113729	C/T	CT	CT
9	Sc.AJ_00007	113814	T/G	GT	GT
10	Sc.AJ_00007	113821	T/C	CT	CT
11	Sc.AJ_00007	113847	G/A	AG	AG
12	Sc.AJ_00009	24240	G/A	GA	GA
13	Sc.AJ_00011	102423	A/C	CA	CA
14	Sc.AJ_00012	121753	T/G	TG	TG
15	Sc.AJ_00013	144486	C/T	CT	CT
16	Sc.AJ_00013	144491	G/A	GA	GA
17	Sc.AJ_00014	64091	T/C	CT	CT
18	Sc.AJ_00015	106973	A/G	AG	AG
19	Sc.AJ_00015	14107	T/C	TC	TC
20	Sc.AJ_00015	65736	A/T	TA	TA
21	Sc.AJ_00016	146406	G/A	AG	AG
22	Sc.AJ_00019	139047	T/C	TC	TC
23	Sc.AJ_00019	98619	G/A	AG	AG
24	Sc.AJ_00020	119727	A/G	GA	GA
25	Sc.AJ_00024	123003	G/C	GC	GC
26	Sc.AJ_00025	86407	T/C	TC	TC
27	Sc.AJ_00028	86856	G/T	TG	TG
28	Sc.AJ_00029	125240	C/T	TC	TC
29	Sc.AJ_00029	125251	A/G	GA	GA
30	Sc.AJ_00036	129258	G/C	CG	CG
31	Sc.AJ_00036	49118	A/G	GA	GA
32	Sc.AJ_00037	108260	G/C	GC	GC
33	Sc.AJ_00039	83730	C/T	TC	TC
34	Sc.AJ_00040	19972	T/C	TC	TC
35	Sc.AJ_00040	30932	T/C	TC	TC
36	Sc.AJ_00042	4829	C/T	CT	CT
37	Sc.AJ_00044	68976	A/T	AT	AT
38	Sc.AJ_00046	46655	T/A	TA	TA
39	Sc.AJ_00046	55867	A/G	AG	AG
40	Sc.AJ_00046	55905	G/A	GA	GA
41	Sc.AJ_00046	80872	A/T	AT	AT
42	Sc.AJ_00046	82912	G/A	GA	GA
43	Sc.AJ_00047	4675	C/T	CT	CT
44	Sc.AJ_00050	13171	G/A	AG	AG
45	Sc.AJ_00050	13174	T/C	TC	TC
46	Sc.AJ_00055	48670	T/C	TC	TC
47	Sc.AJ_00055	66462	T/C	TC	TC
48	Sc.AJ_00055	66465	G/C	GC	GC
49	Sc.AJ_00056	51380	C/A	CA	CA
50	Sc.AJ_00056	103923	T/C	TC	TC
51	Sc.AJ_00056	103930	T/C	TC	TC
52	Sc.AJ_00056	103941	T/G	TG	TG
53	Sc.AJ_00056	29878	A/C	CA	CA
54	Sc.AJ_00056	30313	C/T	CT	CT
55	Sc.AJ_00059	52710	C/T	TC	TC
56	Sc.AJ_00061	43255	G/A	GA	GA
57	Sc.AJ_00067	88798	G/A	GA	GA
58	Sc.AJ_00067	89906	C/G	CG	CG
59	Sc.AJ_00068	86175	A/C	CA	CA
60	Sc.AJ_00068	24717	G/A	GA	GA
61	Sc.AJ_00068	24786	A/G	AG	AG
62	Sc.AJ_00068	24903	C/T	CT	CT
63	Sc.AJ_00068	24939	G/C	GC	GC
64	Sc.AJ_00069	80901	G/A	AG	AG
65	Sc.AJ_00073	53949	C/G	GC	GC
66	Sc.AJ_00073	53978	T/C	CT	CT
67	Sc.AJ_00073	54026	T/C	CT	CT
68	Sc.AJ_00073	84423	T/C	TC	TC
69	Sc.AJ_00073	94106	G/A	AG	AG
70	Sc.AJ_00074	12563	C/T	TC	TC
71	Sc.AJ_00076	6282	G/T	GT	GT
72	Sc.AJ_00077	99608	C/T	CT	CT
73	Sc.AJ_00078	37831	C/T	TC	TC
74	Sc.AJ_00078	102584	G/A	GA	GA
75	Sc.AJ_00078	102609	A/C	AC	AC
76	Sc.AJ_00079	72501	C/T	CT	CT
77	Sc.AJ_00081	71605	C/T	CT	CT
78	Sc.AJ_00086	7239	A/C	AC	AC
79	Sc.AJ_00087	20040	A/G	AG	AG
80	Sc.AJ_00089	36964	A/G	AG	AG
81	Sc.AJ_00089	78347	A/C	AC	AC
82	Sc.AJ_00089	78349	G/A	GA	GA
83	Sc.AJ_00089	94102	C/A	AC	AC
84	Sc.AJ_00089	94103	T/A	AT	AT
85	Sc.AJ_00090	15084	G/A	GA	GA
86	Sc.AJ_00092	84397	A/T	TA	TA
87	Sc.AJ_00097	87286	T/G	GT	GT
88	Sc.AJ_00097	80150	T/C	CT	CT
89	Sc.AJ_00099	51987	T/C	CT	CT
90	Sc.AJ_00099	51991	C/T	TC	TC
91	Sc.AJ_00100	77755	A/G	GA	GA
92	Sc.AJ_00100	80213	T/C	CT	CT
93	Sc.AJ_00100	80218	C/T	TC	TC
94	Sc.AJ_00100	87150	A/C	AC	AC
95	Sc.AJ_00100	87154	A/T	AT	AT
96	Sc.AJ_00103	61729	G/C	GC	GC
97	Sc.AJ_00103	72693	G/A	AG	AG
98	Sc.AJ_00108	40965	T/A	AT	AT
99	Sc.AJ_00109	17702	G/A	GA	GA
100	Sc.AJ_00109	17773	A/G	AG	AG
101	Sc.AJ_00109	17807	A/G	AG	AG
102	Sc.AJ_00115	53172	C/G	GC	GC
103	Sc.AJ_00118	59785	C/T	TC	TC
104	Sc.AJ_00121	56229	G/T	GT	GT
105	Sc.AJ_00123	3685	T/C	TC	TC
106	Sc.AJ_00123	3744	G/A	GA	GA
107	Sc.AJ_00123	12185	C/T	TC	TC
108	Sc.AJ_00133	43877	T/C	CT	CT
109	Sc.AJ_00133	45775	C/T	TC	TC
110	Sc.AJ_00133	47301	G/A	AG	AG
111	Sc.AJ_00137	33468	G/C	CG	CG
112	Sc.AJ_00146	59117	C/T	CT	CT
113	Sc.AJ_00153	12920	G/A	GA	GA
114	Sc.AJ_00157	41150	A/T	AT	AT
115	Sc.AJ_00157	41256	C/T	CT	CT
116	Sc.AJ_00158	32826	T/G	TG	TG
117	Sc.AJ_00158	33466	T/C	CT	CT
118	Sc.AJ_00159	15130	A/G	AG	AG
119	Sc.AJ_00162	15340	G/T	GT	GT
120	Sc.AJ_00163	81117	A/C	CA	CA
121	Sc.AJ_00164	57448	C/T	TC	TC
122	Sc.AJ_00167	59020	C/T	TC	TC
123	Sc.AJ_00167	87290	T/C	CT	CT
124	Sc.AJ_00177	54372	G/A	AG	AG
125	Sc.AJ_00182	47053	G/A	GA	GA
126	Sc.AJ_00182	47059	T/C	TC	TC
127	Sc.AJ_00182	47110	G/A	GA	GA
128	Sc.AJ_00182	52360	C/T	TC	TC
129	Sc.AJ_00182	52429	T/C	CT	CT
130	Sc.AJ_00184	56901	A/G	AG	AG
131	Sc.AJ_00184	56911	G/A	AG	AG
132	Sc.AJ_00193	3655	G/A	GA	GA
133	Sc.AJ_00194	64932	C/A	CA	CA
134	Sc.AJ_00195	43206	G/A	AG	AG
135	Sc.AJ_00199	3129	C/T	CT	CT
136	Sc.AJ_00202	15383	T/G	TG	TG
137	Sc.AJ_00202	16157	G/A	GA	GA
138	Sc.AJ_00202	16527	C/T	CT	CT
139	Sc.AJ_00202	26402	C/A	AC	AC
140	Sc.AJ_00204	76657	G/A	GA	GA
141	Sc.AJ_00205	41146	T/C	CT	CT
142	Sc.AJ_00205	55474	A/C	AC	AC
143	Sc.AJ_00205	68487	C/G	GC	GC
144	Sc.AJ_00206	62115	C/T	CT	CT
145	Sc.AJ_00206	62130	T/C	TC	TC
146	Sc.AJ_00207	34296	C/A	CA	CA
147	Sc.AJ_00207	81421	T/C	TC	TC
148	Sc.AJ_00215	51152	C/T	TC	TC
149	Sc.AJ_00215	51159	A/G	GA	GA
150	Sc.AJ_00215	51160	T/C	CT	CT
151	Sc.AJ_00219	56416	T/C	TC	TC
152	Sc.AJ_00220	6433	A/G	GA	GA
153	Sc.AJ_00231	30964	A/G	GA	GA
154	Sc.AJ_00231	30994	T/C	CT	CT
155	Sc.AJ_00232	75723	T/G	TG	TG
156	Sc.AJ_00236	44558	A/T	TA	TA
157	Sc.AJ_00239	79196	T/A	TA	TA
158	Sc.AJ_00244	5088	T/G	GT	GT
159	Sc.AJ_00244	56789	A/G	AG	AG
160	Sc.AJ_00244	56796	C/T	TC	TC
161	Sc.AJ_00245	51153	A/C	AC	AC
162	Sc.AJ_00246	9896	G/C	CG	CG
163	Sc.AJ_00246	9918	A/G	GA	GA
164	Sc.AJ_00247	1803	C/G	CG	CG
165	Sc.AJ_00247	1837	C/T	CT	CT
166	Sc.AJ_00248	39804	C/T	CT	CT
167	Sc.AJ_00248	39807	G/A	GA	GA
168	Sc.AJ_00249	38075	C/G	CG	CG
169	Sc.AJ_00249	38081	A/G	GA	GA
170	Sc.AJ_00254	29456	C/G	CG	CG
171	Sc.AJ_00255	49724	T/A	TA	TA
172	Sc.AJ_00255	49741	G/C	GC	GC
173	Sc.AJ_00255	8892	A/G	GA	GA
174	Sc.AJ_00257	68638	G/A	GA	GA
175	Sc.AJ_00265	37363	G/A	AG	AG
176	Sc.AJ_00265	37459	G/A	AG	AG
177	Sc.AJ_00266	55354	T/C	TC	TC
178	Sc.AJ_00267	484	C/A	AC	AC
179	Sc.AJ_00272	28582	T/C	TC	TC
180	Sc.AJ_00272	28629	G/T	GT	GT
181	Sc.AJ_00273	24257	T/G	TG	TG
182	Sc.AJ_00274	50201	A/G	GA	GA
183	Sc.AJ_00275	9682	T/G	TG	TG
184	Sc.AJ_00281	39752	C/T	CT	CT
185	Sc.AJ_00283	17935	T/C	TC	TC
186	Sc.AJ_00283	39936	T/C	TC	TC
187	Sc.AJ_00292	11336	A/G	GA	GA
188	Sc.AJ_00292	11347	C/G	GC	GC
189	Sc.AJ_00293	16135	T/C	ct	ct
190	Sc.AJ_00298	44034	G/A	AG	AG
191	Sc.AJ_00302	62671	G/T	GT	GT
192	Sc.AJ_00304	42143	G/A	GA	GA
193	Sc.AJ_00306	46893	T/C	TC	TC
194	Sc.AJ_00306	70113	G/A	GA	GA
195	Sc.AJ_00307	22259	G/A	AG	AG
196	Sc.AJ_00307	31291	A/C	CA	CA
197	Sc.AJ_00312	42104	G/A	AG	AG
198	Sc.AJ_00312	42146	T/C	CT	CT
199	Sc.AJ_00316	898	A/G	GA	GA
200	Sc.AJ_00317	17147	T/G	TG	TG
201	Sc.AJ_00317	17151	T/A	TA	TA
202	Sc.AJ_00317	17153	A/G	AG	AG
203	Sc.AJ_00317	17176	A/G	AG	AG
204	Sc.AJ_00317	29338	A/T	TA	TA
205	Sc.AJ_00317	52558	C/T	TC	TC
206	Sc.AJ_00318	56367	G/A	AG	AG
207	Sc.AJ_00322	14865	G/C	CG	CG
208	Sc.AJ_00326	40891	C/A	CA	CA
209	Sc.AJ_00326	69493	A/G	AG	AG
210	Sc.AJ_00326	70399	G/T	GT	GT
211	Sc.AJ_00330	68233	T/C	CT	CT
212	Sc.AJ_00341	38929	G/A	AG	AG
213	Sc.AJ_00343	33088	T/C	TC	TC
214	Sc.AJ_00343	33194	A/G	AG	AG
215	Sc.AJ_00344	12679	G/T	GT	GT
216	Sc.AJ_00351	35033	T/A	AT	AT
217	Sc.AJ_00351	36204	A/G	GA	GA
218	Sc.AJ_00357	4615	C/T	TC	TC
219	Sc.AJ_00358	9463	C/A	AC	AC
220	Sc.AJ_00358	9465	T/C	CT	CT
221	Sc.AJ_00358	9476	C/T	TC	TC
222	Sc.AJ_00358	9482	G/A	AG	AG
223	Sc.AJ_00358	9489	T/C	CT	CT
224	Sc.AJ_00359	10862	C/T	CT	CT
225	Sc.AJ_00359	10901	T/G	TG	TG
226	Sc.AJ_00359	10902	T/C	TC	TC
227	Sc.AJ_00359	10933	G/A	GA	GA
228	Sc.AJ_00359	10939	A/C	AC	AC
229	Sc.AJ_00359	10942	G/A	GA	GA
230	Sc.AJ_00359	10966	T/A	TA	TA
231	Sc.AJ_00359	10967	G/A	GA	GA
232	Sc.AJ_00359	10989	A/T	AT	AT
233	Sc.AJ_00359	12280	T/G	TG	TG
234	Sc.AJ_00359	12288	A/G	AG	AG
235	Sc.AJ_00359	12323	G/A	GA	GA
236	Sc.AJ_00360	46935	G/A	AG	AG
237	Sc.AJ_00360	46951	A/G	GA	GA
238	Sc.AJ_00360	47021	A/G	AG	AG
239	Sc.AJ_00370	48100	G/C	CG	CG
240	Sc.AJ_00372	15227	G/A	AG	AG
241	Sc.AJ_00372	15290	A/C	AC	AC
242	Sc.AJ_00372	15319	C/T	CT	CT
243	Sc.AJ_00387	40888	G/T	TG	TG
244	Sc.AJ_00393	49559	G/C	CG	CG
245	Sc.AJ_00395	17777	T/C	TC	TC
246	Sc.AJ_00395	17778	A/G	AG	AG
247	Sc.AJ_00395	17818	A/G	AG	AG
248	Sc.AJ_00396	24124	T/C	CT	CT
249	Sc.AJ_00400	12549	A/G	GA	GA
250	Sc.AJ_00412	28053	A/T	AT	AT
251	Sc.AJ_00415	41261	C/T	CT	CT
252	Sc.AJ_00420	1469	A/G	GA	GA
253	Sc.AJ_00422	44822	T/A	TA	TA
254	Sc.AJ_00422	44828	C/A	CA	CA
255	Sc.AJ_00422	44843	G/A	GA	GA
256	Sc.AJ_00434	42751	G/A	GA	GA
257	Sc.AJ_00434	42761	G/A	GA	GA
258	Sc.AJ_00445	17657	C/G	CG	CG
259	Sc.AJ_00446	26329	C/T	CT	CT
260	Sc.AJ_00447	24406	C/T	TC	TC
261	Sc.AJ_00448	335	A/T	TA	TA
262	Sc.AJ_00458	24976	C/T	TC	TC
263	Sc.AJ_00474	32053	T/G	GT	GT
264	Sc.AJ_00474	32059	C/T	TC	TC
265	Sc.AJ_00482	55375	G/T	GT	GT
266	Sc.AJ_00482	55385	T/G	TG	TG
267	Sc.AJ_00483	40872	C/T	TC	TC
268	Sc.AJ_00485	35728	G/A	GA	GA
269	Sc.AJ_00487	39115	G/C	GC	GC
270	Sc.AJ_00487	39123	C/T	CT	CT
271	Sc.AJ_00502	13046	C/T	CT	CT
272	Sc.AJ_00502	13090	G/A	GA	GA
273	Sc.AJ_00502	13096	G/T	GT	GT
274	Sc.AJ_00502	13097	G/A	GA	GA
275	Sc.AJ_00515	23008	C/T	CT	CT
276	Sc.AJ_00515	23037	A/G	AG	AG
277	Sc.AJ_00515	23041	A/G	AG	AG
278	Sc.AJ_00526	33588	G/A	AG	AG
279	Sc.AJ_00529	20977	A/G	AG	AG
280	Sc.AJ_00536	15499	T/C	CT	CT
281	Sc.AJ_00548	26684	T/G	TG	TG
282	Sc.AJ_00548	5660	A/T	AT	AT
283	Sc.AJ_00552	3047	G/T	TG	TG
284	Sc.AJ_00558	48919	T/C	TC	TC
285	Sc.AJ_00568	58257	A/G	GA	GA
286	Sc.AJ_00568	58272	G/A	AG	AG
287	Sc.AJ_00575	48873	G/A	GA	GA
288	Sc.AJ_00579	38816	A/T	TA	TA
289	Sc.AJ_00583	24153	C/T	CT	CT
290	Sc.AJ_00583	24164	G/A	GA	GA
291	Sc.AJ_00587	46098	A/G	AG	AG
292	Sc.AJ_00596	30132	G/A	AG	AG
293	Sc.AJ_00599	9572	T/A	AT	AT
294	Sc.AJ_00604	32520	T/A	TA	TA
295	Sc.AJ_00605	1567	C/T	CT	CT
296	Sc.AJ_00605	3905	A/G	GA	GA
297	Sc.AJ_00607	55023	A/G	AG	AG
298	Sc.AJ_00613	3864	C/A	CA	CA
299	Sc.AJ_00613	41219	T/C	CT	CT
300	Sc.AJ_00614	10655	C/T	CT	CT
301	Sc.AJ_00614	16000	C/T	CT	CT
302	Sc.AJ_00614	31256	G/C	CG	CG
303	Sc.AJ_00614	31260	T/C	CT	CT
304	Sc.AJ_00614	32858	T/C	CT	CT
305	Sc.AJ_00614	32859	G/A	AG	AG
306	Sc.AJ_00614	53871	A/G	GA	GA
307	Sc.AJ_00618	8872	C/T	CT	CT
308	Sc.AJ_00625	45962	G/A	GA	GA
309	Sc.AJ_00625	46111	T/C	TC	TC
310	Sc.AJ_00625	46123	A/G	AG	AG
311	Sc.AJ_00627	46804	A/C	CA	CA
312	Sc.AJ_00627	13334	G/T	GT	GT
313	Sc.AJ_00628	25959	C/A	AC	AC
314	Sc.AJ_00628	25989	C/T	TC	TC
315	Sc.AJ_00651	47875	T/A	TA	TA
316	Sc.AJ_00654	47067	G/A	GA	GA
317	Sc.AJ_00658	36229	G/A	GA	GA
318	Sc.AJ_00664	30211	C/G	GC	GC
319	Sc.AJ_00669	2567	C/T	CT	CT
320	Sc.AJ_00672	23470	A/C	CA	CA
321	Sc.AJ_00672	23508	A/C	CA	CA
322	Sc.AJ_00672	23523	C/T	TC	TC
323	Sc.AJ_00674	39125	C/T	CT	CT
324	Sc.AJ_00689	33201	T/G	TG	TG
325	Sc.AJ_00689	50920	C/T	CT	CT
326	Sc.AJ_00689	15920	G/T	GT	GT
327	Sc.AJ_00691	40089	C/A	CA	CA
328	Sc.AJ_00691	40115	C/T	TC	TC
329	Sc.AJ_00691	40116	A/T	TA	TA
330	Sc.AJ_00691	40120	G/T	GT	GT
331	Sc.AJ_00692	21796	T/A	TA	TA
332	Sc.AJ_00692	21797	A/C	AC	AC
333	Sc.AJ_00692	21827	G/T	GT	GT
334	Sc.AJ_00693	6076	A/G	GA	GA
335	Sc.AJ_00694	53722	A/T	TA	TA
336	Sc.AJ_00697	12543	G/A	GA	GA
337	Sc.AJ_00699	20730	A/G	AG	AG
338	Sc.AJ_00699	20738	A/G	AG	AG
339	Sc.AJ_00708	39561	A/G	AG	AG
340	Sc.AJ_00711	26692	T/C	TC	TC
341	Sc.AJ_00719	35150	G/C	GC	GC
342	Sc.AJ_00719	35162	A/T	AT	AT
343	Sc.AJ_00721	54295	G/A	GA	GA
344	Sc.AJ_00721	54302	G/A	GA	GA
345	Sc.AJ_00725	41088	G/A	GA	GA
346	Sc.AJ_00727	16595	A/G	AG	AG
347	Sc.AJ_00731	38786	T/A	TA	TA
348	Sc.AJ_00732	24621	A/G	AG	AG
349	Sc.AJ_00733	49919	G/A	GA	GA
350	Sc.AJ_00734	34871	G/A	GA	GA
351	Sc.AJ_00740	29552	T/C	CT	CT
352	Sc.AJ_00740	29557	A/G	GA	GA
353	Sc.AJ_00740	29562	T/C	CT	CT
354	Sc.AJ_00749	41103	G/A	GA	GA
355	Sc.AJ_00749	41123	A/G	AG	AG
356	Sc.AJ_00749	41125	G/A	GA	GA
357	Sc.AJ_00749	41128	C/T	CT	CT
358	Sc.AJ_00760	853	A/C	AC	AC
359	Sc.AJ_00761	50332	C/G	CG	CG
360	Sc.AJ_00761	6567	A/G	GA	GA
361	Sc.AJ_00768	34681	C/T	TC	TC
362	Sc.AJ_00771	24520	A/T	AT	AT
363	Sc.AJ_00774	31443	C/G	GC	GC
364	Sc.AJ_00782	24317	C/G	CG	CG
365	Sc.AJ_00782	24486	G/A	GA	GA
366	Sc.AJ_00782	24488	G/A	GA	GA
367	Sc.AJ_00782	24537	C/A	CA	CA
368	Sc.AJ_00782	24541	C/A	CA	CA
369	Sc.AJ_00782	24545	G/A	GA	GA
370	Sc.AJ_00782	24548	A/C	AC	AC
371	Sc.AJ_00782	24561	C/T	CT	CT
372	Sc.AJ_00782	24566	T/G	TG	TG
373	Sc.AJ_00782	24567	G/A	GA	GA
374	Sc.AJ_00782	24574	G/C	GC	GC
375	Sc.AJ_00786	46146	G/A	GA	GA
376	Sc.AJ_00799	51551	G/C	CG	CG
377	Sc.AJ_00800	24063	A/T	AT	AT
378	Sc.AJ_00809	52698	G/C	GC	GC
379	Sc.AJ_00811	10072	G/A	GA	GA
380	Sc.AJ_00816	49146	G/A	GA	GA
381	Sc.AJ_00831	6069	G/C	CG	CG
382	Sc.AJ_00831	6117	T/C	CT	CT
383	Sc.AJ_00831	6131	G/T	TG	TG
384	Sc.AJ_00831	6150	C/T	TC	TC
385	Sc.AJ_00838	35067	A/C	AC	AC
386	Sc.AJ_00838	35092	A/G	AG	AG
387	Sc.AJ_00838	36233	A/G	AG	AG
388	Sc.AJ_00855	19016	A/G	GA	GA
389	Sc.AJ_00855	19032	A/G	GA	GA
390	Sc.AJ_00855	19049	T/C	CT	CT
391	Sc.AJ_00862	6114	C/A	AC	AC
392	Sc.AJ_00863	20344	G/A	GA	GA
393	Sc.AJ_00864	21523	A/G	GA	GA
394	Sc.AJ_00870	10648	T/C	TC	TC
395	Sc.AJ_00877	36301	G/A	AG	AG
396	Sc.AJ_00877	36312	G/C	CG	CG
397	Sc.AJ_00877	4395	A/G	GA	GA
398	Sc.AJ_00886	16632	A/C	CA	CA
399	Sc.AJ_00887	20531	T/C	TC	TC
400	Sc.AJ_00887	20537	T/C	TC	TC
401	Sc.AJ_00887	20549	G/A	GA	GA
402	Sc.AJ_00887	20579	C/T	CT	CT
403	Sc.AJ_00887	20581	T/C	TC	TC
404	Sc.AJ_00887	20589	G/C	GC	GC
405	Sc.AJ_00887	20605	A/G	AG	AG
406	Sc.AJ_00887	20606	G/C	GC	GC
407	Sc.AJ_00887	20608	T/A	TA	TA
408	Sc.AJ_00887	20618	G/A	GA	GA
409	Sc.AJ_00887	525	T/G	TG	TG
410	Sc.AJ_00887	543	G/A	GA	GA
411	Sc.AJ_00887	547	T/G	TG	TG
412	Sc.AJ_00887	548	T/C	TC	TC
413	Sc.AJ_00887	573	G/A	GA	GA
414	Sc.AJ_00887	602	C/T	CT	CT
415	Sc.AJ_00887	614	C/T	CT	CT
416	Sc.AJ_00887	618	A/G	AG	AG
417	Sc.AJ_00887	629	A/G	AG	AG
418	Sc.AJ_00897	17453	C/A	CA	CA
419	Sc.AJ_00899	42587	G/A	GA	GA
420	Sc.AJ_00902	3539	G/A	GA	GA
421	Sc.AJ_00902	3548	T/C	TC	TC
422	Sc.AJ_00903	3605	A/G	AG	AG
423	Sc.AJ_00903	6820	C/T	TC	TC
424	Sc.AJ_00907	22991	C/T	TC	TC
425	Sc.AJ_00909	46590	C/T	CT	CT
426	Sc.AJ_00912	36978	C/G	GC	GC
427	Sc.AJ_00916	49696	A/T	AT	AT
428	Sc.AJ_00921	5076	G/T	GT	GT
429	Sc.AJ_00925	13481	A/G	AG	AG
430	Sc.AJ_00925	13482	G/A	GA	GA
431	Sc.AJ_00925	13511	G/A	GA	GA
432	Sc.AJ_00925	13515	C/T	CT	CT
433	Sc.AJ_00925	1821	G/A	GA	GA
434	Sc.AJ_00932	42046	A/G	GA	GA
435	Sc.AJ_00937	25750	A/C	CA	CA
436	Sc.AJ_00937	25800	T/C	CT	CT
437	Sc.AJ_00937	25817	A/T	TA	TA
438	Sc.AJ_00938	11938	T/C	CT	CT
439	Sc.AJ_00940	10841	A/G	GA	GA
440	Sc.AJ_00946	10449	G/A	AG	AG
441	Sc.AJ_00946	10467	T/C	CT	CT
442	Sc.AJ_00953	18562	A/G	AG	AG
443	Sc.AJ_00953	18575	A/T	AT	AT
444	Sc.AJ_00955	27612	T/C	TC	TC
445	Sc.AJ_00960	34234	A/C	AC	AC
446	Sc.AJ_00968	8498	C/T	CT	CT
447	Sc.AJ_00968	8545	C/T	CT	CT
448	Sc.AJ_00973	30337	A/T	TA	TA
449	Sc.AJ_00977	24960	T/C	TC	TC
450	Sc.AJ_00977	43615	C/G	CG	CG
451	Sc.AJ_00988	43592	A/G	GA	GA
452	Sc.AJ_00991	38433	G/A	GA	GA
453	Sc.AJ_00991	38491	T/C	TC	TC
454	Sc.AJ_01000	15730	A/G	AG	AG
455	Sc.AJ_01000	29570	C/T	TC	TC
456	Sc.AJ_01001	39495	C/G	CG	CG
457	Sc.AJ_01003	34594	C/T	CT	CT
458	Sc.AJ_01003	34595	A/G	AG	AG
459	Sc.AJ_01003	34649	G/C	CG	CG
460	Sc.AJ_01006	12207	T/C	TC	TC
461	Sc.AJ_01006	12235	G/A	GA	GA
462	Sc.AJ_01006	38005	A/G	GA	GA
463	Sc.AJ_01006	38006	A/G	GA	GA
464	Sc.AJ_01006	38014	A/G	GA	GA
465	Sc.AJ_01006	38015	A/C	CA	CA
466	Sc.AJ_01010	19730	G/C	CG	CG
467	Sc.AJ_01015	45579	G/T	GT	GT
468	Sc.AJ_01021	11437	C/A	CA	CA
469	Sc.AJ_01021	18851	G/T	TG	TG
470	Sc.AJ_01022	11102	A/C	AC	AC
471	Sc.AJ_01025	28914	C/G	GC	GC
472	Sc.AJ_01025	28944	G/T	TG	TG
473	Sc.AJ_01025	28965	G/A	AG	AG
474	Sc.AJ_01025	28968	C/T	TC	TC
475	Sc.AJ_01025	28977	T/C	CT	CT
476	Sc.AJ_01034	31979	C/T	CT	CT
477	Sc.AJ_01035	21960	A/G	AG	AG
478	Sc.AJ_01042	9731	T/C	ct	ct
479	Sc.AJ_01057	11391	C/T	CT	CT
480	Sc.AJ_01057	14683	C/T	CT	CT
481	Sc.AJ_01065	17742	A/C	AC	AC
482	Sc.AJ_01070	13458	C/T	TC	TC
483	Sc.AJ_01070	13459	G/T	TG	TG
484	Sc.AJ_01070	38814	T/G	GT	GT
485	Sc.AJ_01073	34575	C/T	CT	CT
486	Sc.AJ_01073	36517	C/T	CT	CT
487	Sc.AJ_01073	36518	A/G	AG	AG
488	Sc.AJ_01073	40612	C/A	CA	CA
489	Sc.AJ_01075	10159	C/T	CT	CT
490	Sc.AJ_01077	10042	G/A	AG	AG
491	Sc.AJ_01092	26445	A/T	AT	AT
492	Sc.AJ_01098	18815	T/C	TC	TC
493	Sc.AJ_01111	34252	G/C	GC	GC
494	Sc.AJ_01118	39947	T/C	TC	TC
495	Sc.AJ_01118	6712	T/A	TA	TA
496	Sc.AJ_01118	6735	A/G	AG	AG
497	Sc.AJ_01123	36534	T/G	TG	TG
498	Sc.AJ_01123	36812	C/A	CA	CA
499	Sc.AJ_01123	36814	A/T	AT	AT
500	Sc.AJ_01126	31760	T/C	TC	TC
501	Sc.AJ_01133	36130	T/C	TC	TC
502	Sc.AJ_01133	36133	G/A	GA	GA
503	Sc.AJ_01133	36151	T/G	TG	TG
504	Sc.AJ_01136	6278	A/G	AG	AG
505	Sc.AJ_01136	5915	G/A	GA	GA
506	Sc.AJ_01136	5921	A/G	AG	AG
507	Sc.AJ_01136	6356	G/A	GA	GA
508	Sc.AJ_01138	31159	G/A	GA	GA
509	Sc.AJ_01147	1585	G/A	GA	GA
510	Sc.AJ_01152	18889	T/C	CT	CT
511	Sc.AJ_01155	43473	T/G	TG	TG
512	Sc.AJ_01155	43487	G/A	AG	AG
513	Sc.AJ_01164	18700	T/A	TA	TA
514	Sc.AJ_01170	44447	C/T	CT	CT
515	Sc.AJ_01171	42945	A/T	TA	TA
516	Sc.AJ_01173	14795	T/G	TG	TG
517	Sc.AJ_01183	5779	T/A	TA	TA
518	Sc.AJ_01187	22160	A/G	AG	AG
519	Sc.AJ_01195	30506	A/G	AG	AG
520	Sc.AJ_01208	3882	G/T	TG	TG
521	Sc.AJ_01215	32562	A/G	AG	AG
522	Sc.AJ_01224	39150	C/A	CA	CA
523	Sc.AJ_01227	14553	T/C	TC	TC
524	Sc.AJ_01231	36349	A/G	AG	AG
525	Sc.AJ_01231	41642	C/T	CT	CT
526	Sc.AJ_01231	4969	G/A	GA	GA
527	Sc.AJ_01231	4979	C/T	CT	CT
528	Sc.AJ_01231	4993	C/A	CA	CA
529	Sc.AJ_01237	31843	G/A	GA	GA
530	Sc.AJ_01243	38254	A/G	AG	AG
531	Sc.AJ_01246	20718	C/T	CT	CT
532	Sc.AJ_01250	36452	A/G	AG	AG
533	Sc.AJ_01250	36468	G/A	GA	GA
534	Sc.AJ_01280	27337	C/T	TC	TC
535	Sc.AJ_01285	9621	C/G	CG	CG
536	Sc.AJ_01298	9066	A/T	TA	TA
537	Sc.AJ_01298	9074	C/T	CT	CT
538	Sc.AJ_01299	20100	C/T	CT	CT
539	Sc.AJ_01301	16004	A/T	TA	TA
540	Sc.AJ_01301	16536	A/G	AG	AG
541	Sc.AJ_01316	32382	A/C	CA	CA
542	Sc.AJ_01318	23165	A/G	GA	GA
543	Sc.AJ_01318	34987	G/A	AG	AG
544	Sc.AJ_01318	34996	C/T	TC	TC
545	Sc.AJ_01334	20002	A/G	GA	GA
546	Sc.AJ_01334	20014	A/G	AG	AG
547	Sc.AJ_01337	8341	C/T	CT	CT
548	Sc.AJ_01340	21332	T/A	TA	TA
549	Sc.AJ_01342	39225	C/T	CT	CT
550	Sc.AJ_01344	18488	A/C	CA	CA
551	Sc.AJ_01354	2871	C/T	CT	CT
552	Sc.AJ_01355	14733	C/T	TC	TC
553	Sc.AJ_01355	14735	G/A	AG	AG
554	Sc.AJ_01355	28176	A/G	GA	GA
555	Sc.AJ_01355	28244	A/G	GA	GA
556	Sc.AJ_01355	28270	A/C	AC	AC
557	Sc.AJ_01355	31185	G/T	TG	TG
558	Sc.AJ_01362	19379	G/A	GA	GA
559	Sc.AJ_01362	21551	A/T	AT	AT
560	Sc.AJ_01370	39119	A/C	CA	CA
561	Sc.AJ_01381	13027	G/A	GA	GA
562	Sc.AJ_01381	13030	G/A	GA	GA
563	Sc.AJ_01405	19533	A/T	TA	TA
564	Sc.AJ_01407	10118	A/G	AG	AG
565	Sc.AJ_01415	12342	A/T	AT	AT
566	Sc.AJ_01415	12373	C/T	CT	CT
567	Sc.AJ_01420	17513	G/T	GT	GT
568	Sc.AJ_01421	10914	A/T	TA	TA
569	Sc.AJ_01422	10377	A/G	AG	AG
570	Sc.AJ_01442	17745	G/T	GT	GT
571	Sc.AJ_01442	17754	A/G	AG	AG
572	Sc.AJ_01446	5680	C/T	CT	CT
573	Sc.AJ_01449	6357	T/C	TC	TC
574	Sc.AJ_01449	6401	T/A	TA	TA
575	Sc.AJ_01466	39671	C/G	CG	CG
576	Sc.AJ_01466	39672	T/A	TA	TA
577	Sc.AJ_01467	11735	T/C	CT	CT
578	Sc.AJ_01468	1011	A/T	TA	TA
579	Sc.AJ_01468	9434	A/G	AG	AG
580	Sc.AJ_01468	9438	G/A	GA	GA
581	Sc.AJ_01468	9440	A/G	AG	AG
582	Sc.AJ_01472	16453	A/G	GA	GA
583	Sc.AJ_01473	27531	G/C	CG	CG
584	Sc.AJ_01473	27539	T/C	CT	CT
585	Sc.AJ_01473	27621	A/G	AG	AG
586	Sc.AJ_01475	3899	A/T	AT	AT
587	Sc.AJ_01475	3901	T/C	TC	TC
588	Sc.AJ_01490	1569	C/T	CT	CT
589	Sc.AJ_01494	18138	G/A	GA	GA
590	Sc.AJ_01494	30161	T/C	TC	TC
591	Sc.AJ_01494	30227	C/T	CT	CT
592	Sc.AJ_01500	34737	C/T	CT	CT
593	Sc.AJ_01500	34743	T/A	TA	TA
594	Sc.AJ_01501	16623	G/A	GA	GA
595	Sc.AJ_01506	23831	A/C	AC	AC
596	Sc.AJ_01506	24210	A/G	GA	GA
597	Sc.AJ_01508	17016	T/C	TC	TC
598	Sc.AJ_01508	3631	C/T	TC	TC
599	Sc.AJ_01515	14428	C/T	CT	CT
600	Sc.AJ_01515	20346	G/A	GA	GA
601	Sc.AJ_01528	17341	A/G	AG	AG
602	Sc.AJ_01529	6514	G/A	GA	GA
603	Sc.AJ_01539	477	A/T	TA	TA
604	Sc.AJ_01546	11585	A/G	GA	GA
605	Sc.AJ_01553	10229	C/G	CG	CG
606	Sc.AJ_01555	30956	C/G	CG	CG
607	Sc.AJ_01560	17718	T/C	CT	CT
608	Sc.AJ_01560	17729	A/T	TA	TA
609	Sc.AJ_01560	17747	T/A	AT	AT
610	Sc.AJ_01571	29674	A/G	AG	AG
611	Sc.AJ_01578	3998	C/G	GC	GC
612	Sc.AJ_01583	27699	G/C	GC	GC
613	Sc.AJ_01583	27781	A/G	AG	AG
614	Sc.AJ_01589	18273	G/A	GA	GA
615	Sc.AJ_01589	18290	G/A	GA	GA
616	Sc.AJ_01589	18310	A/G	AG	AG
617	Sc.AJ_01589	18340	C/T	CT	CT
618	Sc.AJ_01592	10604	G/T	TG	TG
619	Sc.AJ_01595	29822	C/G	CG	CG
620	Sc.AJ_01595	1748	T/C	TC	TC
621	Sc.AJ_01596	14955	A/G	AG	AG
622	Sc.AJ_01596	15010	A/G	AG	AG
623	Sc.AJ_01596	19200	G/A	AG	AG
624	Sc.AJ_01596	19209	C/T	TC	TC
625	Sc.AJ_01596	19842	A/T	TA	TA
626	Sc.AJ_01596	19844	T/G	GT	GT
627	Sc.AJ_01599	306	G/A	AG	AG
628	Sc.AJ_01599	324	G/A	AG	AG
629	Sc.AJ_01606	13946	G/A	GA	GA
630	Sc.AJ_01606	13955	G/A	GA	GA
631	Sc.AJ_01606	13985	G/C	GC	GC
632	Sc.AJ_01612	33856	T/G	TG	TG
633	Sc.AJ_01613	34742	G/A	GA	GA
634	Sc.AJ_01615	25301	G/C	GC	GC
635	Sc.AJ_01625	936	G/A	GA	GA
636	Sc.AJ_01625	959	G/T	GT	GT
637	Sc.AJ_01627	11238	A/G	GA	GA
638	Sc.AJ_01627	11319	T/G	TG	TG
639	Sc.AJ_01627	32182	C/G	CG	CG
640	Sc.AJ_01632	36153	C/G	CG	CG
641	Sc.AJ_01633	27693	C/A	CA	CA
642	Sc.AJ_01633	27695	G/T	TG	TG
643	Sc.AJ_01633	27746	G/A	AG	AG
644	Sc.AJ_01638	28025	T/G	TG	TG
645	Sc.AJ_01641	8735	T/A	AT	AT
646	Sc.AJ_01645	22545	T/C	TC	TC
647	Sc.AJ_01654	20520	A/T	AT	AT
648	Sc.AJ_01654	20555	G/T	GT	GT
649	Sc.AJ_01654	20569	C/T	CT	CT
650	Sc.AJ_01664	33438	A/G	AG	AG
651	Sc.AJ_01665	27431	A/G	AG	AG
652	Sc.AJ_01665	27570	C/T	CT	CT
653	Sc.AJ_01670	35479	A/G	GA	GA
654	Sc.AJ_01675	30092	C/T	CT	CT
655	Sc.AJ_01676	474	G/A	AG	AG
656	Sc.AJ_01685	8270	T/G	GT	GT
657	Sc.AJ_01691	5122	G/A	GA	GA
658	Sc.AJ_01694	11674	A/G	AG	AG
659	Sc.AJ_01694	11724	C/G	GC	GC
660	Sc.AJ_01694	35224	C/T	TC	TC
661	Sc.AJ_01699	7442	G/A	GA	GA
662	Sc.AJ_01707	896	G/A	GA	GA
663	Sc.AJ_01708	1327	T/C	CT	CT
664	Sc.AJ_01712	15687	G/A	GA	GA
665	Sc.AJ_01712	15715	G/C	GC	GC
666	Sc.AJ_01712	15728	A/T	AT	AT
667	Sc.AJ_01712	15734	C/T	CT	CT
668	Sc.AJ_01717	34987	T/C	TC	TC
669	Sc.AJ_01717	35001	T/C	TC	TC
670	Sc.AJ_01722	21295	G/A	GA	GA
671	Sc.AJ_01725	34400	C/T	CT	CT
672	Sc.AJ_01726	18547	A/G	AG	AG
673	Sc.AJ_01726	18557	A/C	AC	AC
674	Sc.AJ_01732	14208	C/T	TC	TC
675	Sc.AJ_01747	34309	A/G	AG	AG
676	Sc.AJ_01747	34334	G/T	GT	GT
677	Sc.AJ_01747	34335	A/T	AT	AT
678	Sc.AJ_01754	19200	A/C	CA	CA
679	Sc.AJ_01759	11276	A/T	TA	TA
680	Sc.AJ_01760	8289	G/A	AG	AG
681	Sc.AJ_01762	20614	G/A	GA	GA
682	Sc.AJ_01762	1248	G/C	CG	CG
683	Sc.AJ_01770	18028	T/C	TC	TC
684	Sc.AJ_01777	9287	T/A	TA	TA
685	Sc.AJ_01786	12516	T/G	GT	GT
686	Sc.AJ_01788	4145	G/A	GA	GA
687	Sc.AJ_01792	7980	G/A	GA	GA
688	Sc.AJ_01795	4527	T/G	TG	TG
689	Sc.AJ_01808	22255	G/A	GA	GA
690	Sc.AJ_01808	22261	G/A	GA	GA
691	Sc.AJ_01808	22263	A/G	AG	AG
692	Sc.AJ_01815	801	C/G	CG	CG
693	Sc.AJ_01830	4555	C/T	CT	CT
694	Sc.AJ_01830	4571	G/A	GA	GA
695	Sc.AJ_01830	8715	C/A	AC	AC
696	Sc.AJ_01831	31199	T/C	TC	TC
697	Sc.AJ_01831	31307	C/T	CT	CT
698	Sc.AJ_01831	33781	A/C	AC	AC
699	Sc.AJ_01831	33913	C/T	CT	CT
700	Sc.AJ_01832	32659	T/C	CT	CT
701	Sc.AJ_01832	32684	T/C	CT	CT
702	Sc.AJ_01832	32795	T/C	CT	CT
703	Sc.AJ_01834	25468	T/C	CT	CT
704	Sc.AJ_01834	25471	A/G	GA	GA
705	Sc.AJ_01845	9842	G/A	AG	AG
706	Sc.AJ_01847	30642	C/T	CT	CT
707	Sc.AJ_01848	35427	T/G	TG	TG
708	Sc.AJ_01850	10647	A/G	AG	AG
709	Sc.AJ_01850	28333	C/A	CA	CA
710	Sc.AJ_01851	22401	A/G	AG	AG
711	Sc.AJ_01852	25589	C/T	CT	CT
712	Sc.AJ_01855	11015	A/G	AG	AG
713	Sc.AJ_01855	11045	T/C	TC	TC
714	Sc.AJ_01859	23128	A/G	GA	GA
715	Sc.AJ_01871	12038	C/A	CA	CA
716	Sc.AJ_01873	4968	G/T	GT	GT
717	Sc.AJ_01881	23838	C/G	CG	CG
718	Sc.AJ_01882	17394	A/G	GA	GA
719	Sc.AJ_01883	22228	C/T	CT	CT
720	Sc.AJ_01885	35438	T/C	TC	TC
721	Sc.AJ_01886	22083	C/T	CT	CT
722	Sc.AJ_01886	22101	T/C	TC	TC
723	Sc.AJ_01900	20892	A/G	GA	GA
724	Sc.AJ_01901	5853	G/A	GA	GA
725	Sc.AJ_01907	5827	C/T	CT	CT
726	Sc.AJ_01913	32841	C/T	CT	CT
727	Sc.AJ_01913	32868	T/A	TA	TA
728	Sc.AJ_01916	29521	G/A	GA	GA
729	Sc.AJ_01916	29527	A/C	AC	AC
730	Sc.AJ_01916	29531	T/C	TC	TC
731	Sc.AJ_01916	29547	A/G	AG	AG
732	Sc.AJ_01917	24182	A/T	TA	TA
733	Sc.AJ_01928	856	G/A	AG	AG
734	Sc.AJ_01930	18745	A/G	GA	GA
735	Sc.AJ_01930	20254	C/A	AC	AC
736	Sc.AJ_01935	4484	A/G	AG	AG
737	Sc.AJ_01945	4034	A/G	AG	AG
738	Sc.AJ_01945	4118	A/G	AG	AG
739	Sc.AJ_01945	4295	A/G	AG	AG
740	Sc.AJ_01945	4360	C/T	CT	CT
741	Sc.AJ_01951	16006	C/T	CT	CT
742	Sc.AJ_01951	16010	C/T	CT	CT
743	Sc.AJ_01979	24287	G/T	GT	GT
744	Sc.AJ_01986	31657	A/G	AG	AG
745	Sc.AJ_01987	19702	G/A	GA	GA
746	Sc.AJ_01987	19714	T/C	TC	TC
747	Sc.AJ_01987	19746	T/C	TC	TC
748	Sc.AJ_01987	19758	A/T	AT	AT
749	Sc.AJ_01996	30558	A/G	GA	GA
750	Sc.AJ_01997	28178	T/C	TC	TC
751	Sc.AJ_02003	19520	A/G	AG	AG
752	Sc.AJ_02003	19604	G/A	GA	GA
753	Sc.AJ_02004	22958	A/T	AT	AT
754	Sc.AJ_02004	22972	A/G	AG	AG
755	Sc.AJ_02007	4039	T/A	TA	TA
756	Sc.AJ_02009	4777	T/C	CT	CT
757	Sc.AJ_02017	29250	T/G	TG	TG
758	Sc.AJ_02027	24264	C/G	GC	GC
759	Sc.AJ_02031	34274	C/T	CT	CT
760	Sc.AJ_02047	25797	C/A	CA	CA
761	Sc.AJ_02049	27989	A/G	AG	AG
762	Sc.AJ_02049	28013	C/T	CT	CT
763	Sc.AJ_02051	2516	T/G	TG	TG
764	Sc.AJ_02051	2524	T/C	TC	TC
765	Sc.AJ_02052	23271	T/C	TC	TC
766	Sc.AJ_02052	23274	A/G	AG	AG
767	Sc.AJ_02053	16798	C/T	CT	CT
768	Sc.AJ_02056	19830	G/A	AG	AG
769	Sc.AJ_02072	4603	T/C	CT	CT
770	Sc.AJ_02073	2488	C/G	CG	CG
771	Sc.AJ_02079	8185	C/T	CT	CT
772	Sc.AJ_02087	30641	C/A	CA	CA
773	Sc.AJ_02087	30674	G/A	GA	GA
774	Sc.AJ_02087	30705	G/A	GA	GA
775	Sc.AJ_02087	30718	G/T	GT	GT
776	Sc.AJ_02093	10574	G/C	GC	GC
777	Sc.AJ_02096	602	A/G	AG	AG
778	Sc.AJ_02101	17798	G/A	GA	GA
779	Sc.AJ_02102	25918	C/T	CT	CT
780	Sc.AJ_02104	20306	A/G	AG	AG
781	Sc.AJ_02106	10512	G/A	GA	GA
782	Sc.AJ_02114	16873	C/T	TC	TC
783	Sc.AJ_02121	5626	T/C	TC	TC
784	Sc.AJ_02121	5653	T/A	TA	TA
785	Sc.AJ_02123	27965	T/G	TG	TG
786	Sc.AJ_02123	27966	A/G	AG	AG
787	Sc.AJ_02123	27967	C/T	CT	CT
788	Sc.AJ_02156	22450	T/C	TC	TC
789	Sc.AJ_02156	22475	A/C	AC	AC
790	Sc.AJ_02177	12241	G/A	GA	GA
791	Sc.AJ_02177	12257	T/C	TC	TC
792	Sc.AJ_02177	12281	G/A	GA	GA
793	Sc.AJ_02182	25935	C/G	CG	CG
794	Sc.AJ_02194	25814	G/A	GA	GA
795	Sc.AJ_02196	4937	G/C	GC	GC
796	Sc.AJ_02201	29321	C/A	CA	CA
797	Sc.AJ_02207	124	G/A	GA	GA
798	Sc.AJ_02223	30736	T/A	TA	TA
799	Sc.AJ_02232	30380	A/G	AG	AG
800	Sc.AJ_02240	16181	G/A	GA	GA
801	Sc.AJ_02240	16191	G/A	GA	GA
802	Sc.AJ_02246	27386	T/C	TC	TC
803	Sc.AJ_02249	29658	A/G	GA	GA
804	Sc.AJ_02254	2692	G/A	GA	GA
805	Sc.AJ_02256	21670	C/T	TC	TC
806	Sc.AJ_02275	18629	T/C	TC	TC
807	Sc.AJ_02277	13211	C/A	CA	CA
808	Sc.AJ_02277	13954	C/A	CA	CA
809	Sc.AJ_02284	27968	A/T	TA	TA
810	Sc.AJ_02287	14803	A/G	GA	GA
811	Sc.AJ_02290	3348	C/T	CT	CT
812	Sc.AJ_02300	456	G/A	GA	GA
813	Sc.AJ_02333	24740	C/T	CT	CT
814	Sc.AJ_02333	24764	C/T	CT	CT
815	Sc.AJ_02333	24770	G/A	GA	GA
816	Sc.AJ_02342	17490	A/G	AG	AG
817	Sc.AJ_02348	8468	T/G	TG	TG
818	Sc.AJ_02353	11851	T/A	TA	TA
819	Sc.AJ_02360	14484	T/A	TA	TA
820	Sc.AJ_02360	14469	T/C	TC	TC
821	Sc.AJ_02360	22839	A/G	GA	GA
822	Sc.AJ_02370	5810	T/C	CT	CT
823	Sc.AJ_02375	29480	A/T	TA	TA
824	Sc.AJ_02379	10810	G/A	AG	AG
825	Sc.AJ_02380	23551	C/A	CA	CA
826	Sc.AJ_02383	17658	G/A	GA	GA
827	Sc.AJ_02383	17663	G/A	GA	GA
828	Sc.AJ_02386	750	G/A	GA	GA
829	Sc.AJ_02395	23705	G/C	GC	GC
830	Sc.AJ_02395	23737	G/A	GA	GA
831	Sc.AJ_02397	12649	G/T	GT	GT
832	Sc.AJ_02403	13650	T/A	TA	TA
833	Sc.AJ_02405	21556	A/G	AG	AG
834	Sc.AJ_02405	21580	T/C	TC	TC
835	Sc.AJ_02418	12753	T/C	ct	ct
836	Sc.AJ_02424	21886	G/T	TG	TG
837	Sc.AJ_02426	6366	G/T	TG	TG
838	Sc.AJ_02427	20633	T/C	TC	TC
839	Sc.AJ_02446	8209	A/G	GA	GA
840	Sc.AJ_02451	15304	T/G	TG	TG
841	Sc.AJ_02452	10864	T/C	CT	CT
842	Sc.AJ_02456	17853	G/C	GC	GC
843	Sc.AJ_02457	4977	C/T	TC	TC
844	Sc.AJ_02457	4998	G/A	GA	GA
845	Sc.AJ_02457	5028	A/T	AT	AT
846	Sc.AJ_02461	13732	A/T	AT	AT
847	Sc.AJ_02461	20485	G/C	GC	GC
848	Sc.AJ_02467	24978	C/A	CA	CA
849	Sc.AJ_02467	24997	T/C	TC	TC
850	Sc.AJ_02467	25003	C/T	CT	CT
851	Sc.AJ_02470	832	G/T	GT	GT
852	Sc.AJ_02471	10965	T/C	TC	TC
853	Sc.AJ_02471	10996	A/G	AG	AG
854	Sc.AJ_02471	11011	T/G	TG	TG
855	Sc.AJ_02476	5947	G/A	GA	GA
856	Sc.AJ_02477	12118	C/A	AC	AC
857	Sc.AJ_02477	12129	C/T	TC	TC
858	Sc.AJ_02485	8596	C/G	CG	CG
859	Sc.AJ_02485	8700	A/G	AG	AG
860	Sc.AJ_02485	8708	C/A	CA	CA
861	Sc.AJ_02485	8713	G/A	GA	GA
862	Sc.AJ_02488	30113	A/G	AG	AG
863	Sc.AJ_02489	14932	T/C	TC	TC
864	Sc.AJ_02494	24112	T/C	TC	TC
865	Sc.AJ_02498	9815	G/A	GA	GA
866	Sc.AJ_02499	27110	G/C	GC	GC
867	Sc.AJ_02499	9437	C/A	CA	CA
868	Sc.AJ_02499	9565	C/A	CA	CA
869	Sc.AJ_02501	14882	G/A	GA	GA
870	Sc.AJ_02501	14883	G/A	GA	GA
871	Sc.AJ_02509	28905	C/A	CA	CA
872	Sc.AJ_02511	4250	T/C	TC	TC
873	Sc.AJ_02527	14696	G/A	GA	GA
874	Sc.AJ_02533	2563	T/C	CT	CT
875	Sc.AJ_02533	17007	C/T	CT	CT
876	Sc.AJ_02533	17008	A/G	GA	GA
877	Sc.AJ_02533	17030	G/A	AG	AG
878	Sc.AJ_02546	8360	A/C	CA	CA
879	Sc.AJ_02552	5891	C/T	TC	TC
880	Sc.AJ_02555	7886	G/T	GT	GT
881	Sc.AJ_02555	7889	A/T	AT	AT
882	Sc.AJ_02562	15759	A/C	AC	AC
883	Sc.AJ_02568	25370	G/A	AG	AG
884	Sc.AJ_02570	3590	G/A	GA	GA
885	Sc.AJ_02577	7315	C/G	CG	CG
886	Sc.AJ_02591	5658	T/G	TG	TG
887	Sc.AJ_02599	12264	G/T	TG	TG
888	Sc.AJ_02599	12309	A/G	GA	GA
889	Sc.AJ_02599	27922	C/A	AC	AC
890	Sc.AJ_02599	27928	C/A	AC	AC
891	Sc.AJ_02599	27954	T/A	AT	AT
892	Sc.AJ_02599	27991	C/G	GC	GC
893	Sc.AJ_02599	28023	G/A	AG	AG
894	Sc.AJ_02603	18145	T/G	GT	GT
895	Sc.AJ_02603	25179	T/A	TA	TA
896	Sc.AJ_02603	25188	G/A	GA	GA
897	Sc.AJ_02603	25193	A/T	AT	AT
898	Sc.AJ_02603	25239	T/C	TC	TC
899	Sc.AJ_02603	25251	C/T	CT	CT
900	Sc.AJ_02603	25292	C/T	TC	TC
901	Sc.AJ_02606	4670	A/G	GA	GA
902	Sc.AJ_02609	27860	A/G	GA	GA
903	Sc.AJ_02612	16084	C/T	TC	TC
904	Sc.AJ_02623	7863	C/T	CT	CT
905	Sc.AJ_02630	2116	G/A	GA	GA
906	Sc.AJ_02636	18786	T/C	TC	TC
907	Sc.AJ_02636	18802	C/T	TC	TC
908	Sc.AJ_02636	3654	C/T	TC	TC
909	Sc.AJ_02642	6454	C/T	TC	TC
910	Sc.AJ_02643	228	G/A	GA	GA
911	Sc.AJ_02649	26376	G/A	GA	GA
912	Sc.AJ_02649	27351	C/T	CT	CT
913	Sc.AJ_02649	27926	T/A	TA	TA
914	Sc.AJ_02654	11275	T/A	AT	AT
915	Sc.AJ_02654	6545	T/C	CT	CT
916	Sc.AJ_02662	22973	G/T	GT	GT
917	Sc.AJ_02676	26904	G/A	AG	AG
918	Sc.AJ_02677	12837	A/T	AT	AT
919	Sc.AJ_02677	12838	A/G	GA	GA
920	Sc.AJ_02677	12848	A/T	AT	AT
921	Sc.AJ_02677	12850	T/C	TC	TC
922	Sc.AJ_02677	12922	A/C	AC	AC
923	Sc.AJ_02677	12930	T/A	TA	TA
924	Sc.AJ_02677	12935	A/C	AC	AC
925	Sc.AJ_02679	28508	G/A	GA	GA
926	Sc.AJ_02688	13366	A/T	AT	AT
927	Sc.AJ_02693	2887	C/T	CT	CT
928	Sc.AJ_02694	6063	A/T	AT	AT
929	Sc.AJ_02694	6077	T/C	TC	TC
930	Sc.AJ_02697	14582	T/G	GT	GT
931	Sc.AJ_02701	6813	C/T	TC	TC
932	Sc.AJ_02702	2293	C/T	CT	CT
933	Sc.AJ_02703	18710	A/T	TA	TA
934	Sc.AJ_02704	3005	G/A	GA	GA
935	Sc.AJ_02730	24593	C/A	CA	CA
936	Sc.AJ_02737	5968	A/G	GA	GA
937	Sc.AJ_02737	5983	A/T	TA	TA
938	Sc.AJ_02745	14846	G/A	GA	GA
939	Sc.AJ_02745	14873	G/A	GA	GA
940	Sc.AJ_02755	26192	T/C	CT	CT
941	Sc.AJ_02756	1098	G/A	AG	AG
942	Sc.AJ_02756	1109	T/G	GT	GT
943	Sc.AJ_02756	1121	T/G	GT	GT
944	Sc.AJ_02756	1125	C/T	TC	TC
945	Sc.AJ_02760	27961	A/T	AT	AT
946	Sc.AJ_02760	27963	T/G	TG	TG
947	Sc.AJ_02763	6971	A/G	AG	AG
948	Sc.AJ_02766	27948	C/T	CT	CT
949	Sc.AJ_02791	12091	T/A	AT	AT
950	Sc.AJ_02791	12095	C/T	TC	TC
951	Sc.AJ_02793	25876	C/T	TC	TC
952	Sc.AJ_02793	25906	G/A	AG	AG
953	Sc.AJ_02793	25930	G/A	AG	AG
954	Sc.AJ_02806	21049	A/G	AG	AG
955	Sc.AJ_02806	21057	G/A	GA	GA
956	Sc.AJ_02808	2000	C/G	GC	GC
957	Sc.AJ_02817	3782	G/A	GA	GA
958	Sc.AJ_02834	6083	C/G	CG	CG
959	Sc.AJ_02838	6403	T/G	TG	TG
960	Sc.AJ_02845	26111	A/T	AT	AT
961	Sc.AJ_02845	26137	T/C	TC	TC
962	Sc.AJ_02848	27702	T/G	TG	TG
963	Sc.AJ_02851	14398	T/G	TG	TG
964	Sc.AJ_02851	14455	G/C	GC	GC
965	Sc.AJ_02869	2004	G/C	GC	GC
966	Sc.AJ_02871	9239	G/A	AG	AG
967	Sc.AJ_02871	9209	G/A	GA	GA
968	Sc.AJ_02871	9241	G/A	GA	GA
969	Sc.AJ_02889	9294	A/G	AG	AG
970	Sc.AJ_02889	9366	T/A	TA	TA
971	Sc.AJ_02901	8940	A/G	GA	GA
972	Sc.AJ_02911	14724	C/T	TC	TC
973	Sc.AJ_02913	9693	C/T	TC	TC
974	Sc.AJ_02915	3663	G/A	GA	GA
975	Sc.AJ_02916	8115	C/T	CT	CT
976	Sc.AJ_02936	14601	C/T	TC	TC
977	Sc.AJ_02936	14602	A/G	GA	GA
978	Sc.AJ_02936	15906	C/T	TC	TC
979	Sc.AJ_02947	13040	C/T	TC	TC
980	Sc.AJ_02947	13118	A/G	AG	AG
981	Sc.AJ_02950	21547	G/A	AG	AG
982	Sc.AJ_02962	2394	A/G	AG	AG
983	Sc.AJ_02962	2402	G/A	GA	GA
984	Sc.AJ_02972	20798	C/T	CT	CT
985	Sc.AJ_02973	4662	C/A	CA	CA
986	Sc.AJ_02973	4679	A/G	AG	AG
987	Sc.AJ_02973	4711	G/T	GT	GT
988	Sc.AJ_02973	4712	C/T	CT	CT
989	Sc.AJ_02978	26709	G/A	AG	AG
990	Sc.AJ_02978	26727	C/T	TC	TC
991	Sc.AJ_02978	26728	C/T	TC	TC
992	Sc.AJ_02993	23420	G/C	GC	GC
993	Sc.AJ_03002	19115	G/A	GA	GA
994	Sc.AJ_03007	7799	C/T	CT	CT
995	Sc.AJ_03007	7978	C/T	CT	CT
996	Sc.AJ_03017	11362	C/T	CT	CT
997	Sc.AJ_03021	7590	G/C	GC	GC
998	Sc.AJ_03021	7599	T/C	TC	TC
999	Sc.AJ_03024	19088	A/C	CA	CA
1000	Sc.AJ_03032	24627	G/A	GA	GA
1001	Sc.AJ_03034	15573	A/G	AG	AG
1002	Sc.AJ_03034	15604	C/T	CT	CT
1003	Sc.AJ_03041	25030	C/T	CT	CT
1004	Sc.AJ_03046	6334	T/A	AT	AT
1005	Sc.AJ_03076	20076	C/T	TC	TC
1006	Sc.AJ_03079	11668	A/G	GA	GA
1007	Sc.AJ_03079	11678	A/T	TA	TA
1008	Sc.AJ_03079	11705	T/A	AT	AT
1009	Sc.AJ_03080	6329	T/A	TA	TA
1010	Sc.AJ_03084	22698	T/C	CT	CT
1011	Sc.AJ_03089	6239	T/A	TA	TA
1012	Sc.AJ_03090	23868	A/C	CA	CA
1013	Sc.AJ_03090	23873	C/G	GC	GC
1014	Sc.AJ_03097	20062	A/T	AT	AT
1015	Sc.AJ_03105	25843	G/A	GA	GA
1016	Sc.AJ_03112	11627	C/G	CG	CG
1017	Sc.AJ_03112	11628	T/C	TC	TC
1018	Sc.AJ_03117	8224	C/T	CT	CT
1019	Sc.AJ_03117	8251	A/G	AG	AG
1020	Sc.AJ_03119	1873	C/A	CA	CA
1021	Sc.AJ_03120	15069	T/C	TC	TC
1022	Sc.AJ_03120	5600	A/C	CA	CA
1023	Sc.AJ_03120	6026	T/A	TA	TA
1024	Sc.AJ_03135	5783	C/T	TC	TC
1025	Sc.AJ_03139	18441	C/A	CA	CA
1026	Sc.AJ_03139	18573	C/A	AC	AC
1027	Sc.AJ_03147	26301	G/C	GC	GC
1028	Sc.AJ_03152	26163	A/G	AG	AG
1029	Sc.AJ_03161	17196	C/T	TC	TC
1030	Sc.AJ_03177	25223	G/A	GA	GA
1031	Sc.AJ_03188	6552	C/G	CG	CG
1032	Sc.AJ_03188	6568	T/A	TA	TA
1033	Sc.AJ_03219	7577	T/C	TC	TC
1034	Sc.AJ_03221	5727	A/C	AC	AC
1035	Sc.AJ_03222	3746	C/T	CT	CT
1036	Sc.AJ_03226	7848	C/A	CA	CA
1037	Sc.AJ_03236	25327	T/A	TA	TA
1038	Sc.AJ_03236	25336	A/C	AC	AC
1039	Sc.AJ_03236	25338	G/C	CG	CG
1040	Sc.AJ_03236	25377	C/T	TC	TC
1041	Sc.AJ_03238	4481	G/A	GA	GA
1042	Sc.AJ_03238	4138	A/G	AG	AG
1043	Sc.AJ_03243	10784	A/G	GA	GA
1044	Sc.AJ_03256	6956	G/A	AG	AG
1045	Sc.AJ_03256	6975	A/T	TA	TA
1046	Sc.AJ_03258	5168	C/T	CT	CT
1047	Sc.AJ_03258	5177	G/A	GA	GA
1048	Sc.AJ_03269	1024	T/C	CT	CT
1049	Sc.AJ_03278	9537	A/G	AG	AG
1050	Sc.AJ_03278	14338	A/G	GA	GA
1051	Sc.AJ_03278	14350	G/A	AG	AG
1052	Sc.AJ_03279	5336	A/G	GA	GA
1053	Sc.AJ_03287	4973	C/T	CT	CT
1054	Sc.AJ_03306	16703	T/G	GT	GT
1055	Sc.AJ_03306	16743	G/A	AG	AG
1056	Sc.AJ_03308	15670	A/T	AT	AT
1057	Sc.AJ_03308	15674	T/C	TC	TC
1058	Sc.AJ_03325	10144	A/G	GA	GA
1059	Sc.AJ_03329	23626	A/T	AT	AT
1060	Sc.AJ_03332	10939	C/A	CA	CA
1061	Sc.AJ_03334	5756	C/A	CA	CA
1062	Sc.AJ_03337	24389	T/C	TC	TC
1063	Sc.AJ_03348	283	T/G	TG	TG
1064	Sc.AJ_03355	22401	A/T	TA	TA
1065	Sc.AJ_03359	12362	G/A	GA	GA
1066	Sc.AJ_03367	3840	G/T	TG	TG
1067	Sc.AJ_03372	13897	C/G	CG	CG
1068	Sc.AJ_03379	18748	C/G	CG	CG
1069	Sc.AJ_03379	18751	G/A	GA	GA
1070	Sc.AJ_03379	2016	G/A	GA	GA
1071	Sc.AJ_03379	2039	G/C	GC	GC
1072	Sc.AJ_03379	2146	G/T	GT	GT
1073	Sc.AJ_03379	2198	T/C	TC	TC
1074	Sc.AJ_03391	7035	G/A	GA	GA
1075	Sc.AJ_03410	16435	G/A	GA	GA
1076	Sc.AJ_03410	16436	T/C	TC	TC
1077	Sc.AJ_03410	16404	A/T	TA	TA
1078	Sc.AJ_03410	19396	A/G	GA	GA
1079	Sc.AJ_03417	9523	C/T	CT	CT
1080	Sc.AJ_03421	2903	G/A	AG	AG
1081	Sc.AJ_03430	8317	C/T	CT	CT
1082	Sc.AJ_03432	17953	G/A	GA	GA
1083	Sc.AJ_03432	17985	C/T	CT	CT
1084	Sc.AJ_03449	12908	C/A	CA	CA
1085	Sc.AJ_03466	11552	A/C	AC	AC
1086	Sc.AJ_03481	20136	G/A	AG	AG
1087	Sc.AJ_03481	22283	T/C	CT	CT
1088	Sc.AJ_03501	15588	A/C	AC	AC
1089	Sc.AJ_03502	16882	G/T	GT	GT
1090	Sc.AJ_03502	16920	T/C	TC	TC
1091	Sc.AJ_03507	16467	C/T	TC	TC
1092	Sc.AJ_03507	16469	C/T	TC	TC
1093	Sc.AJ_03507	16480	T/C	CT	CT
1094	Sc.AJ_03507	3711	G/A	AG	AG
1095	Sc.AJ_03523	21111	T/G	TG	TG
1096	Sc.AJ_03526	1583	A/G	AG	AG
1097	Sc.AJ_03526	1697	C/T	TC	TC
1098	Sc.AJ_03528	4798	T/C	CT	CT
1099	Sc.AJ_03528	4858	C/T	CT	CT
1100	Sc.AJ_03528	4863	C/G	CG	CG
1101	Sc.AJ_03532	24091	G/A	GA	GA
1102	Sc.AJ_03544	14838	T/A	TA	TA
1103	Sc.AJ_03544	18090	C/T	TC	TC
1104	Sc.AJ_03547	16989	T/C	TC	TC
1105	Sc.AJ_03550	4185	T/G	TG	TG
1106	Sc.AJ_03550	4186	C/T	CT	CT
1107	Sc.AJ_03550	4196	C/G	CG	CG
1108	Sc.AJ_03550	4197	C/T	CT	CT
1109	Sc.AJ_03560	3994	C/T	CT	CT
1110	Sc.AJ_03571	8626	T/C	TC	TC
1111	Sc.AJ_03571	8642	A/G	AG	AG
1112	Sc.AJ_03571	8709	T/C	TC	TC
1113	Sc.AJ_03572	6264	C/T	TC	TC
1114	Sc.AJ_03572	6276	C/A	AC	AC
1115	Sc.AJ_03578	22243	T/G	TG	TG
1116	Sc.AJ_03578	22244	C/T	CT	CT
1117	Sc.AJ_03593	8457	A/G	AG	AG
1118	Sc.AJ_03600	12537	A/G	AG	AG
1119	Sc.AJ_03601	16155	T/A	TA	TA
1120	Sc.AJ_03613	17392	G/C	GC	GC
1121	Sc.AJ_03614	8405	G/C	GC	GC
1122	Sc.AJ_03628	17412	T/C	CT	CT
1123	Sc.AJ_03630	6261	A/G	GA	GA
1124	Sc.AJ_03645	7918	G/A	AG	AG
1125	Sc.AJ_03655	17241	A/C	CA	CA
1126	Sc.AJ_03655	17245	A/G	GA	GA
1127	Sc.AJ_03655	17283	C/G	CG	CG
1128	Sc.AJ_03656	22215	G/A	AG	AG
1129	Sc.AJ_03679	23433	T/C	TC	TC
1130	Sc.AJ_03697	10037	C/T	CT	CT
1131	Sc.AJ_03697	9977	A/G	AG	AG
1132	Sc.AJ_03697	9996	T/G	GT	GT
1133	Sc.AJ_03699	12014	T/C	CT	CT
1134	Sc.AJ_03722	811	C/G	CG	CG
1135	Sc.AJ_03742	11053	T/C	TC	TC
1136	Sc.AJ_03743	15476	A/T	AT	AT
1137	Sc.AJ_03743	16188	A/G	AG	AG
1138	Sc.AJ_03743	16191	C/G	CG	CG
1139	Sc.AJ_03743	16193	C/T	CT	CT
1140	Sc.AJ_03743	16214	T/C	TC	TC
1141	Sc.AJ_03743	16226	A/G	GA	GA
1142	Sc.AJ_03743	16237	C/T	TC	TC
1143	Sc.AJ_03743	16239	C/G	GC	GC
1144	Sc.AJ_03743	16275	A/G	AG	AG
1145	Sc.AJ_03746	4335	A/T	AT	AT
1146	Sc.AJ_03755	9546	G/A	GA	GA
1147	Sc.AJ_03783	18214	C/T	CT	CT
1148	Sc.AJ_03784	10042	G/T	TG	TG
1149	Sc.AJ_03787	20508	C/T	CT	CT
1150	Sc.AJ_03787	20512	G/T	GT	GT
1151	Sc.AJ_03788	6688	C/T	CT	CT
1152	Sc.AJ_03790	22275	G/A	AG	AG
1153	Sc.AJ_03801	20641	C/T	CT	CT
1154	Sc.AJ_03801	8916	A/G	AG	AG
1155	Sc.AJ_03815	14498	A/T	AT	AT
1156	Sc.AJ_03821	20169	T/A	AT	AT
1157	Sc.AJ_03821	20173	A/C	CA	CA
1158	Sc.AJ_03821	20192	T/C	TC	TC
1159	Sc.AJ_03821	20217	C/T	CT	CT
1160	Sc.AJ_03839	6850	A/G	GA	GA
1161	Sc.AJ_03848	23001	G/T	GT	GT
1162	Sc.AJ_03856	5212	G/T	TG	TG
1163	Sc.AJ_03866	14783	T/C	CT	CT
1164	Sc.AJ_03869	23090	T/C	CT	CT
1165	Sc.AJ_03871	12211	G/A	GA	GA
1166	Sc.AJ_03872	16625	C/A	AC	AC
1167	Sc.AJ_03881	17617	G/A	AG	AG
1168	Sc.AJ_03881	17649	G/A	AG	AG
1169	Sc.AJ_03881	16740	A/G	GA	GA
1170	Sc.AJ_03881	9990	C/T	TC	TC
1171	Sc.AJ_03887	19481	A/G	AG	AG
1172	Sc.AJ_03899	13651	A/C	AC	AC
1173	Sc.AJ_03900	17140	A/G	AG	AG
1174	Sc.AJ_03912	2439	A/G	AG	AG
1175	Sc.AJ_03920	2484	C/T	TC	TC
1176	Sc.AJ_03937	14282	T/G	TG	TG
1177	Sc.AJ_03937	14562	T/C	CT	CT
1178	Sc.AJ_03937	14569	A/C	CA	CA
1179	Sc.AJ_03944	5115	C/T	CT	CT
1180	Sc.AJ_03945	14841	A/G	GA	GA
1181	Sc.AJ_03948	14573	A/T	TA	TA
1182	Sc.AJ_03948	17269	C/T	CT	CT
1183	Sc.AJ_03950	13755	T/C	TC	TC
1184	Sc.AJ_03963	16787	T/A	TA	TA
1185	Sc.AJ_03963	5538	C/T	CT	CT
1186	Sc.AJ_03963	5563	C/T	CT	CT
1187	Sc.AJ_03965	16894	G/A	GA	GA
1188	Sc.AJ_03986	20595	G/T	GT	GT
1189	Sc.AJ_03990	10514	C/A	CA	CA
1190	Sc.AJ_04014	17039	C/G	CG	CG
1191	Sc.AJ_04014	17059	G/A	GA	GA
1192	Sc.AJ_04016	15885	A/G	AG	AG
1193	Sc.AJ_04030	2324	A/G	AG	AG
1194	Sc.AJ_04041	10951	C/G	GC	GC
1195	Sc.AJ_04046	5158	T/A	AT	AT
1196	Sc.AJ_04051	18139	C/A	AC	AC
1197	Sc.AJ_04058	16501	T/C	TC	TC
1198	Sc.AJ_04081	10662	A/G	GA	GA
1199	Sc.AJ_04081	10716	C/T	TC	TC
1200	Sc.AJ_04082	3015	G/C	CG	CG
1201	Sc.AJ_04093	9493	A/G	AG	AG
1202	Sc.AJ_04106	19586	T/C	CT	CT
1203	Sc.AJ_04109	10396	A/T	TA	TA
1204	Sc.AJ_04113	8518	T/C	TC	TC
1205	Sc.AJ_04129	12199	A/G	AG	AG
1206	Sc.AJ_04131	16497	T/C	TC	TC
1207	Sc.AJ_04140	13152	T/A	AT	AT
1208	Sc.AJ_04158	6294	C/T	CT	CT
1209	Sc.AJ_04158	6300	G/A	GA	GA
1210	Sc.AJ_04165	5606	A/G	GA	GA
1211	Sc.AJ_04211	12512	C/T	TC	TC
1212	Sc.AJ_04223	8981	G/A	GA	GA
1213	Sc.AJ_04233	8855	A/C	AC	AC
1214	Sc.AJ_04237	5839	T/C	TC	TC
1215	Sc.AJ_04259	13178	A/G	GA	GA
1216	Sc.AJ_04275	7449	C/A	CA	CA
1217	Sc.AJ_04275	7450	G/A	GA	GA
1218	Sc.AJ_04275	7488	C/T	TC	TC
1219	Sc.AJ_04283	7603	C/A	AC	AC
1220	Sc.AJ_04283	7221	C/T	TC	TC
1221	Sc.AJ_04283	7911	T/G	TG	TG
1222	Sc.AJ_04289	9089	T/A	AT	AT
1223	Sc.AJ_04304	16194	C/T	CT	CT
1224	Sc.AJ_04307	1268	G/T	GT	GT
1225	Sc.AJ_04320	9722	G/A	AG	AG
1226	Sc.AJ_04332	734	T/A	TA	TA
1227	Sc.AJ_04337	6878	C/T	CT	CT
1228	Sc.AJ_04337	6897	C/T	CT	CT
1229	Sc.AJ_04344	17983	A/G	AG	AG
1230	Sc.AJ_04351	4608	T/C	CT	CT
1231	Sc.AJ_04353	9999	T/A	TA	TA
1232	Sc.AJ_04358	15040	A/G	AG	AG
1233	Sc.AJ_04378	292	G/A	AG	AG
1234	Sc.AJ_04378	295	G/A	AG	AG
1235	Sc.AJ_04385	10132	G/T	TG	TG
1236	Sc.AJ_04401	17800	C/T	TC	TC
1237	Sc.AJ_04420	8421	A/G	AG	AG
1238	Sc.AJ_04420	8427	A/G	AG	AG
1239	Sc.AJ_04427	5740	A/G	GA	GA
1240	Sc.AJ_04443	13389	G/A	GA	GA
1241	Sc.AJ_04445	13570	T/C	TC	TC
1242	Sc.AJ_04451	1374	T/C	TC	TC
1243	Sc.AJ_04460	15609	A/G	GA	GA
1244	Sc.AJ_04468	9862	G/C	GC	GC
1245	Sc.AJ_04479	8080	A/C	CA	CA
1246	Sc.AJ_04482	17096	G/A	GA	GA
1247	Sc.AJ_04482	17097	C/G	CG	CG
1248	Sc.AJ_04482	17108	T/C	TC	TC
1249	Sc.AJ_04482	17118	T/A	TA	TA
1250	Sc.AJ_04482	17146	C/T	CT	CT
1251	Sc.AJ_04482	17154	C/A	CA	CA
1252	Sc.AJ_04482	17160	T/C	TC	TC
1253	Sc.AJ_04482	17163	T/A	TA	TA
1254	Sc.AJ_04491	4251	C/G	CG	CG
1255	Sc.AJ_04497	19831	A/G	AG	AG
1256	Sc.AJ_04539	11543	G/C	GC	GC
1257	Sc.AJ_04540	16465	T/C	CT	CT
1258	Sc.AJ_04540	18831	T/G	TG	TG
1259	Sc.AJ_04540	18900	T/G	GT	GT
1260	Sc.AJ_04543	17305	G/A	GA	GA
1261	Sc.AJ_04543	17312	C/G	CG	CG
1262	Sc.AJ_04543	17319	T/C	TC	TC
1263	Sc.AJ_04543	17339	C/T	CT	CT
1264	Sc.AJ_04543	18417	A/G	AG	AG
1265	Sc.AJ_04566	15280	A/G	AG	AG
1266	Sc.AJ_04566	15306	A/T	TA	TA
1267	Sc.AJ_04566	15273	T/G	TG	TG
1268	Sc.AJ_04577	5265	G/T	TG	TG
1269	Sc.AJ_04577	5288	G/A	GA	GA
1270	Sc.AJ_04577	5292	C/G	GC	GC
1271	Sc.AJ_04577	5303	C/A	CA	CA
1272	Sc.AJ_04583	18877	T/A	TA	TA
1273	Sc.AJ_04588	19219	T/A	AT	AT
1274	Sc.AJ_04590	14026	C/T	CT	CT
1275	Sc.AJ_04610	7851	C/G	GC	GC
1276	Sc.AJ_04618	16085	T/C	TC	TC
1277	Sc.AJ_04631	7833	A/G	GA	GA
1278	Sc.AJ_04631	7904	A/G	AG	AG
1279	Sc.AJ_04631	7960	G/T	GT	GT
1280	Sc.AJ_04639	18031	G/A	GA	GA
1281	Sc.AJ_04639	18056	G/A	GA	GA
1282	Sc.AJ_04646	10138	A/T	TA	TA
1283	Sc.AJ_04647	10163	G/A	GA	GA
1284	Sc.AJ_04649	18175	A/G	AG	AG
1285	Sc.AJ_04649	18010	T/C	CT	CT
1286	Sc.AJ_04665	17257	C/G	CG	CG
1287	Sc.AJ_04676	18977	G/C	GC	GC
1288	Sc.AJ_04677	16034	C/G	CG	CG
1289	Sc.AJ_04714	14076	A/C	AC	AC
1290	Sc.AJ_04725	7093	A/C	CA	CA
1291	Sc.AJ_04731	5986	T/A	TA	TA
1292	Sc.AJ_04731	5989	C/G	CG	CG
1293	Sc.AJ_04733	7149	A/G	AG	AG
1294	Sc.AJ_04738	17554	G/T	GT	GT
1295	Sc.AJ_04738	17675	T/C	TC	TC
1296	Sc.AJ_04738	17685	A/G	AG	AG
1297	Sc.AJ_04748	7582	T/G	TG	TG
1298	Sc.AJ_04757	11188	A/G	AG	AG
1299	Sc.AJ_04757	11223	C/T	CT	CT
1300	Sc.AJ_04757	11228	C/T	CT	CT
1301	Sc.AJ_04757	11231	A/T	AT	AT
1302	Sc.AJ_04760	13603	G/A	GA	GA
1303	Sc.AJ_04774	9416	A/G	AG	AG
1304	Sc.AJ_04774	9435	T/C	TC	TC
1305	Sc.AJ_04783	1960	T/A	TA	TA
1306	Sc.AJ_04783	2061	A/C	CA	CA
1307	Sc.AJ_04788	6284	G/C	GC	GC
1308	Sc.AJ_04801	4411	T/C	TC	TC
1309	Sc.AJ_04801	4581	C/T	CT	CT
1310	Sc.AJ_04830	13807	G/A	GA	GA
1311	Sc.AJ_04839	15483	A/G	GA	GA
1312	Sc.AJ_04847	14974	T/G	GT	GT
1313	Sc.AJ_04850	10021	C/A	CA	CA
1314	Sc.AJ_04862	6423	T/A	TA	TA
1315	Sc.AJ_04865	6657	A/T	AT	AT
1316	Sc.AJ_04898	6212	G/A	GA	GA
1317	Sc.AJ_04899	143	C/T	CT	CT
1318	Sc.AJ_04899	164	C/A	CA	CA
1319	Sc.AJ_04915	10058	A/G	GA	GA
1320	Sc.AJ_04923	16702	A/G	AG	AG
1321	Sc.AJ_04925	1443	G/A	GA	GA
1322	Sc.AJ_04950	11558	G/A	GA	GA
1323	Sc.AJ_04950	11582	C/T	CT	CT
1324	Sc.AJ_04950	16091	A/G	AG	AG
1325	Sc.AJ_04950	16106	C/A	CA	CA
1326	Sc.AJ_04957	9202	G/A	AG	AG
1327	Sc.AJ_04957	9231	T/G	GT	GT
1328	Sc.AJ_04957	9259	T/C	CT	CT
1329	Sc.AJ_04972	9252	A/G	GA	GA
1330	Sc.AJ_04973	11288	T/C	TC	TC
1331	Sc.AJ_04981	8955	A/G	AG	AG
1332	Sc.AJ_04984	9469	T/A	TA	TA
1333	Sc.AJ_04993	4926	G/C	CG	CG
1334	Sc.AJ_04993	4955	A/T	TA	TA
1335	Sc.AJ_05017	13203	A/G	GA	GA
1336	Sc.AJ_05017	13207	T/C	CT	CT
1337	Sc.AJ_05026	3369	T/C	TC	TC
1338	Sc.AJ_05028	5320	C/T	TC	TC
1339	Sc.AJ_05029	10657	G/A	AG	AG
1340	Sc.AJ_05030	8669	A/T	AT	AT
1341	Sc.AJ_05033	2451	A/G	AG	AG
1342	Sc.AJ_05033	2498	A/G	AG	AG
1343	Sc.AJ_05042	1960	G/T	GT	GT
1344	Sc.AJ_05042	1961	C/A	CA	CA
1345	Sc.AJ_05043	5621	C/T	CT	CT
1346	Sc.AJ_05047	5112	T/C	TC	TC
1347	Sc.AJ_05058	1828	T/C	CT	CT
1348	Sc.AJ_05060	16928	C/T	CT	CT
1349	Sc.AJ_05070	10688	T/G	TG	TG
1350	Sc.AJ_05070	10698	G/A	GA	GA
1351	Sc.AJ_05077	18290	C/A	CA	CA
1352	Sc.AJ_05081	11298	A/G	GA	GA
1353	Sc.AJ_05105	9489	G/T	TG	TG
1354	Sc.AJ_05109	17288	C/T	CT	CT
1355	Sc.AJ_05119	2532	C/G	GC	GC
1356	Sc.AJ_05120	4422	C/T	CT	CT
1357	Sc.AJ_05128	7700	A/G	AG	AG
1358	Sc.AJ_05132	14755	G/T	GT	GT
1359	Sc.AJ_05152	8277	A/G	GA	GA
1360	Sc.AJ_05155	10903	C/A	CA	CA
1361	Sc.AJ_05209	12728	A/C	AC	AC
1362	Sc.AJ_05209	12749	G/A	GA	GA
1363	Sc.AJ_05213	4518	C/A	CA	CA
1364	Sc.AJ_05259	6796	G/A	AG	AG
1365	Sc.AJ_05269	7019	T/C	CT	CT
1366	Sc.AJ_05269	8344	G/A	GA	GA
1367	Sc.AJ_05269	8354	A/T	TA	TA
1368	Sc.AJ_05272	7671	G/T	GT	GT
1369	Sc.AJ_05272	7684	G/A	GA	GA
1370	Sc.AJ_05272	7686	T/A	TA	TA
1371	Sc.AJ_05273	7484	T/C	CT	CT
1372	Sc.AJ_05273	7515	A/G	GA	GA
1373	Sc.AJ_05273	7627	G/T	TG	TG
1374	Sc.AJ_05282	12443	T/C	TC	TC
1375	Sc.AJ_05282	12444	G/A	GA	GA
1376	Sc.AJ_05282	12445	G/A	GA	GA
1377	Sc.AJ_05282	12464	A/C	AC	AC
1378	Sc.AJ_05282	12625	C/T	CT	CT
1379	Sc.AJ_05282	12629	C/G	GC	GC
1380	Sc.AJ_05286	1235	A/C	AC	AC
1381	Sc.AJ_05286	1246	G/A	GA	GA
1382	Sc.AJ_05286	1300	T/G	TG	TG
1383	Sc.AJ_05286	1305	A/G	AG	AG
1384	Sc.AJ_05286	1308	G/A	GA	GA
1385	Sc.AJ_05288	5760	C/T	TC	TC
1386	Sc.AJ_05288	5802	A/G	AG	AG
1387	Sc.AJ_05291	9376	A/G	AG	AG
1388	Sc.AJ_05308	12862	G/T	GT	GT
1389	Sc.AJ_05328	3667	T/C	CT	CT
1390	Sc.AJ_05328	3673	A/C	CA	CA
1391	Sc.AJ_05328	3694	A/G	GA	GA
1392	Sc.AJ_05328	3698	G/A	AG	AG
1393	Sc.AJ_05336	16476	G/A	GA	GA
1394	Sc.AJ_05350	15126	C/T	CT	CT
1395	Sc.AJ_05353	11027	A/G	AG	AG
1396	Sc.AJ_05355	16035	G/A	AG	AG
1397	Sc.AJ_05360	8107	G/T	TG	TG
1398	Sc.AJ_05370	1235	G/C	CG	CG
1399	Sc.AJ_05370	1249	A/T	AT	AT
1400	Sc.AJ_05370	1264	G/A	GA	GA
1401	Sc.AJ_05370	1425	T/G	GT	GT
1402	Sc.AJ_05370	1457	G/A	GA	GA
1403	Sc.AJ_05370	1464	G/A	AG	AG
1404	Sc.AJ_05370	17401	C/G	CG	CG
1405	Sc.AJ_05370	17494	T/C	TC	TC
1406	Sc.AJ_05375	13655	T/C	CT	CT
1407	Sc.AJ_05403	7730	T/A	TA	TA
1408	Sc.AJ_05403	7678	C/T	CT	CT
1409	Sc.AJ_05403	7699	C/T	CT	CT
1410	Sc.AJ_05403	7700	C/G	CG	CG
1411	Sc.AJ_05403	7703	T/A	TA	TA
1412	Sc.AJ_05422	3608	G/T	GT	GT
1413	Sc.AJ_05422	3620	C/A	CA	CA
1414	Sc.AJ_05434	15701	C/T	CT	CT
1415	Sc.AJ_05443	4945	C/T	CT	CT
1416	Sc.AJ_05443	4946	A/G	AG	AG
1417	Sc.AJ_05443	4948	G/A	GA	GA
1418	Sc.AJ_05443	4958	C/T	CT	CT
1419	Sc.AJ_05443	4968	C/T	CT	CT
1420	Sc.AJ_05456	14762	G/A	GA	GA
1421	Sc.AJ_05474	4900	C/G	CG	CG
1422	Sc.AJ_05479	9577	C/T	CT	CT
1423	Sc.AJ_05479	9580	C/T	CT	CT
1424	Sc.AJ_05479	9585	T/A	TA	TA
1425	Sc.AJ_05479	9598	G/A	GA	GA
1426	Sc.AJ_05489	10361	C/T	TC	TC
1427	Sc.AJ_05494	16511	C/T	TC	TC
1428	Sc.AJ_05496	5563	G/A	GA	GA
1429	Sc.AJ_05501	4837	T/C	ct	ct
1430	Sc.AJ_05502	4888	T/C	CT	CT
1431	Sc.AJ_05502	4974	G/A	AG	AG
1432	Sc.AJ_05502	4984	A/G	GA	GA
1433	Sc.AJ_05503	6616	T/C	TC	TC
1434	Sc.AJ_05503	6617	G/C	GC	GC
1435	Sc.AJ_05503	6628	A/C	AC	AC
1436	Sc.AJ_05506	14386	T/G	TG	TG
1437	Sc.AJ_05555	3442	T/C	TC	TC
1438	Sc.AJ_05577	14823	A/G	AG	AG
1439	Sc.AJ_05577	14831	T/C	TC	TC
1440	Sc.AJ_05577	14859	G/A	GA	GA
1441	Sc.AJ_05577	14881	A/G	AG	AG
1442	Sc.AJ_05583	14255	A/C	AC	AC
1443	Sc.AJ_05586	3616	G/C	GC	GC
1444	Sc.AJ_05590	2719	A/G	AG	AG
1445	Sc.AJ_05590	2721	A/G	AG	AG
1446	Sc.AJ_05590	2726	T/C	TC	TC
1447	Sc.AJ_05590	2738	C/T	CT	CT
1448	Sc.AJ_05590	2745	G/A	GA	GA
1449	Sc.AJ_05590	2765	G/C	GC	GC
1450	Sc.AJ_05607	11708	T/C	TC	TC
1451	Sc.AJ_05607	11784	G/A	AG	AG
1452	Sc.AJ_05607	11787	T/C	CT	CT
1453	Sc.AJ_05634	4111	C/G	CG	CG
1454	Sc.AJ_05648	14584	C/T	CT	CT
1455	Sc.AJ_05652	5370	A/T	TA	TA
1456	Sc.AJ_05655	5499	G/A	GA	GA
1457	Sc.AJ_05661	12398	G/A	GA	GA
1458	Sc.AJ_05661	12405	T/C	TC	TC
1459	Sc.AJ_05661	12444	G/T	TG	TG
1460	Sc.AJ_05661	5242	A/T	AT	AT
1461	Sc.AJ_05661	5284	G/A	GA	GA
1462	Sc.AJ_05680	11604	A/T	AT	AT
1463	Sc.AJ_05680	5254	T/A	TA	TA
1464	Sc.AJ_05680	5256	T/C	TC	TC
1465	Sc.AJ_05682	5834	T/C	TC	TC
1466	Sc.AJ_05683	9680	T/C	CT	CT
1467	Sc.AJ_05738	14450	C/G	CG	CG
1468	Sc.AJ_05749	6288	C/T	CT	CT
1469	Sc.AJ_05764	1252	A/G	AG	AG
1470	Sc.AJ_05764	1341	A/T	AT	AT
1471	Sc.AJ_05764	1359	C/T	CT	CT
1472	Sc.AJ_05774	16464	T/C	TC	TC
1473	Sc.AJ_05858	4211	T/A	TA	TA
1474	Sc.AJ_05883	16272	A/G	GA	GA
1475	Sc.AJ_05908	1188	C/T	CT	CT
1476	Sc.AJ_05928	14623	T/A	AT	AT
1477	Sc.AJ_05928	14626	T/C	CT	CT
1478	Sc.AJ_05931	4868	C/T	CT	CT
1479	Sc.AJ_05942	2211	T/C	TC	TC
1480	Sc.AJ_05966	5610	C/T	CT	CT
1481	Sc.AJ_06010	11111	G/A	GA	GA
1482	Sc.AJ_06014	15731	A/G	AG	AG
1483	Sc.AJ_06014	15762	A/G	AG	AG
1484	Sc.AJ_06028	7899	T/C	CT	CT
1485	Sc.AJ_06029	3502	G/T	TG	TG
1486	Sc.AJ_06063	10324	A/T	TA	TA
1487	Sc.AJ_06068	8151	T/G	GT	GT
1488	Sc.AJ_06086	1996	G/C	GC	GC
1489	Sc.AJ_06089	2738	G/T	GT	GT
1490	Sc.AJ_06091	10805	T/G	GT	GT
1491	Sc.AJ_06102	14506	T/C	CT	CT
1492	Sc.AJ_06102	14508	C/T	TC	TC
1493	Sc.AJ_06104	5332	A/C	AC	AC
1494	Sc.AJ_06123	3905	C/T	TC	TC
1495	Sc.AJ_06123	3933	C/T	CT	CT
1496	Sc.AJ_06123	3944	A/G	GA	GA
1497	Sc.AJ_06125	2463	T/A	AT	AT
1498	Sc.AJ_06147	13778	G/A	GA	GA
1499	Sc.AJ_06147	13845	C/T	CT	CT
1500	Sc.AJ_06150	2645	T/C	TC	TC
1501	Sc.AJ_06150	2740	G/T	GT	GT
1502	Sc.AJ_06150	2743	C/G	CG	CG
1503	Sc.AJ_06150	2746	C/T	CT	CT
1504	Sc.AJ_06194	2415	G/A	GA	GA
1505	Sc.AJ_06194	2418	A/G	AG	AG
1506	Sc.AJ_06205	15171	G/C	GC	GC
1507	Sc.AJ_06205	15191	G/T	GT	GT
1508	Sc.AJ_06205	15324	C/T	CT	CT
1509	Sc.AJ_06205	15326	G/A	GA	GA
1510	Sc.AJ_06227	2570	T/C	TC	TC
1511	Sc.AJ_06227	2558	G/A	GA	GA
1512	Sc.AJ_06247	12156	C/T	TC	TC
1513	Sc.AJ_06251	5320	C/T	CT	CT
1514	Sc.AJ_06274	3117	A/C	CA	CA
1515	Sc.AJ_06287	11070	A/G	AG	AG
1516	Sc.AJ_06287	11374	C/T	TC	TC
1517	Sc.AJ_06287	6110	A/T	AT	AT
1518	Sc.AJ_06287	6189	G/A	AG	AG
1519	Sc.AJ_06287	6200	C/T	TC	TC
1520	Sc.AJ_06297	1103	C/T	CT	CT
1521	Sc.AJ_06297	1119	G/A	GA	GA
1522	Sc.AJ_06297	3802	G/A	AG	AG
1523	Sc.AJ_06307	7217	A/T	AT	AT
1524	Sc.AJ_06307	7254	C/T	CT	CT
1525	Sc.AJ_06307	10985	A/G	GA	GA
1526	Sc.AJ_06338	10307	T/A	TA	TA
1527	Sc.AJ_06345	483	A/G	AG	AG
1528	Sc.AJ_06345	484	G/T	GT	GT
1529	Sc.AJ_06345	430	G/C	GC	GC
1530	Sc.AJ_06355	8695	T/C	TC	TC
1531	Sc.AJ_06355	8723	G/A	GA	GA
1532	Sc.AJ_06369	7137	G/T	TG	TG
1533	Sc.AJ_06386	13041	G/T	TG	TG
1534	Sc.AJ_06406	13947	A/T	AT	AT
1535	Sc.AJ_06406	13949	T/G	TG	TG
1536	Sc.AJ_06406	13950	T/C	TC	TC
1537	Sc.AJ_06406	13957	C/T	CT	CT
1538	Sc.AJ_06406	13966	C/A	CA	CA
1539	Sc.AJ_06406	14011	T/C	TC	TC
1540	Sc.AJ_06406	14103	G/C	CG	CG
1541	Sc.AJ_06406	14125	A/T	TA	TA
1542	Sc.AJ_06426	370	C/A	CA	CA
1543	Sc.AJ_06432	2185	T/C	TC	TC
1544	Sc.AJ_06432	2228	G/T	TG	TG
1545	Sc.AJ_06480	6707	A/G	GA	GA
1546	Sc.AJ_06485	12703	C/T	CT	CT
1547	Sc.AJ_06485	12705	T/A	TA	TA
1548	Sc.AJ_06485	12706	A/C	AC	AC
1549	Sc.AJ_06485	6873	T/C	TC	TC
1550	Sc.AJ_06491	6343	C/T	CT	CT
1551	Sc.AJ_06491	6361	A/G	AG	AG
1552	Sc.AJ_06494	1775	G/T	GT	GT
1553	Sc.AJ_06517	6321	G/A	GA	GA
1554	Sc.AJ_06532	12508	C/T	CT	CT
1555	Sc.AJ_06532	12539	C/T	CT	CT
1556	Sc.AJ_06539	3964	G/A	AG	AG
1557	Sc.AJ_06548	9364	G/A	GA	GA
1558	Sc.AJ_06548	9383	T/C	TC	TC
1559	Sc.AJ_06555	11320	G/C	CG	CG
1560	Sc.AJ_06559	3845	C/A	CA	CA
1561	Sc.AJ_06559	3853	A/T	AT	AT
1562	Sc.AJ_06568	14496	C/T	CT	CT
1563	Sc.AJ_06596	13817	C/T	CT	CT
1564	Sc.AJ_06607	1052	A/G	GA	GA
1565	Sc.AJ_06612	3165	T/A	TA	TA
1566	Sc.AJ_06612	3235	G/C	CG	CG
1567	Sc.AJ_06612	3244	A/C	CA	CA
1568	Sc.AJ_06621	14063	G/A	GA	GA
1569	Sc.AJ_06625	11089	G/T	GT	GT
1570	Sc.AJ_06633	6901	G/A	GA	GA
1571	Sc.AJ_06651	9243	G/T	GT	GT
1572	Sc.AJ_06659	687	A/T	AT	AT
1573	Sc.AJ_06659	713	G/T	GT	GT
1574	Sc.AJ_06664	8034	T/A	TA	TA
1575	Sc.AJ_06692	8111	C/T	TC	TC
1576	Sc.AJ_06692	8113	T/A	AT	AT
1577	Sc.AJ_06692	8116	G/A	AG	AG
1578	Sc.AJ_06692	8119	G/A	AG	AG
1579	Sc.AJ_06692	8149	T/G	GT	GT
1580	Sc.AJ_06708	11190	G/T	TG	TG
1581	Sc.AJ_06731	14352	C/T	CT	CT
1582	Sc.AJ_06748	5146	T/G	GT	GT
1583	Sc.AJ_06775	636	A/G	AG	AG
1584	Sc.AJ_06775	663	A/G	AG	AG
1585	Sc.AJ_06775	672	G/C	GC	GC
1586	Sc.AJ_06775	676	T/A	TA	TA
1587	Sc.AJ_06791	5375	A/T	TA	TA
1588	Sc.AJ_06809	13168	A/G	AG	AG
1589	Sc.AJ_06810	13434	G/T	GT	GT
1590	Sc.AJ_06842	706	G/C	GC	GC
1591	Sc.AJ_06847	11645	T/A	TA	TA
1592	Sc.AJ_06847	11691	A/G	AG	AG
1593	Sc.AJ_06847	11870	T/C	TC	TC
1594	Sc.AJ_06847	11892	A/G	AG	AG
1595	Sc.AJ_06855	2448	G/A	AG	AG
1596	Sc.AJ_06885	11229	T/C	CT	CT
1597	Sc.AJ_06896	9858	T/G	TG	TG
1598	Sc.AJ_06896	9870	G/A	GA	GA
1599	Sc.AJ_06896	9911	C/T	CT	CT
1600	Sc.AJ_06896	9935	C/T	CT	CT
1601	Sc.AJ_06896	9937	C/T	CT	CT
1602	Sc.AJ_06898	9777	A/G	GA	GA
1603	Sc.AJ_06898	9801	A/G	GA	GA
1604	Sc.AJ_06912	11714	T/A	AT	AT
1605	Sc.AJ_06917	6797	G/A	AG	AG
1606	Sc.AJ_06922	9064	T/C	TC	TC
1607	Sc.AJ_06924	4805	G/A	AG	AG
1608	Sc.AJ_06934	7974	A/T	TA	TA
1609	Sc.AJ_06952	2320	T/C	TC	TC
1610	Sc.AJ_06952	2321	C/T	CT	CT
1611	Sc.AJ_06952	2323	G/A	GA	GA
1612	Sc.AJ_06952	2347	C/G	CG	CG
1613	Sc.AJ_06952	2349	C/T	CT	CT
1614	Sc.AJ_06957	9300	T/C	CT	CT
1615	Sc.AJ_07027	3752	T/C	TC	TC
1616	Sc.AJ_07027	3808	T/C	TC	TC
1617	Sc.AJ_07027	3809	G/A	GA	GA
1618	Sc.AJ_07027	3839	G/A	GA	GA
1619	Sc.AJ_07088	12022	A/T	TA	TA
1620	Sc.AJ_07088	12054	A/G	GA	GA
1621	Sc.AJ_07093	13104	G/T	GT	GT
1622	Sc.AJ_07126	3878	C/T	CT	CT
1623	Sc.AJ_07134	5533	G/A	GA	GA
1624	Sc.AJ_07134	5545	A/T	AT	AT
1625	Sc.AJ_07135	7261	A/G	AG	AG
1626	Sc.AJ_07142	7307	G/A	GA	GA
1627	Sc.AJ_07147	922	A/G	AG	AG
1628	Sc.AJ_07188	11685	T/G	TG	TG
1629	Sc.AJ_07198	2255	A/G	AG	AG
1630	Sc.AJ_07198	2312	A/G	AG	AG
1631	Sc.AJ_07198	2320	T/A	TA	TA
1632	Sc.AJ_07198	2332	G/A	GA	GA
1633	Sc.AJ_07208	6155	T/A	TA	TA
1634	Sc.AJ_07208	1145	A/G	AG	AG
1635	Sc.AJ_07236	367	G/C	GC	GC
1636	Sc.AJ_07243	3133	G/A	GA	GA
1637	Sc.AJ_07255	13165	G/A	AG	AG
1638	Sc.AJ_07255	13179	A/G	GA	GA
1639	Sc.AJ_07255	13206	T/C	CT	CT
1640	Sc.AJ_07258	8091	T/C	CT	CT
1641	Sc.AJ_07258	8099	C/T	CT	CT
1642	Sc.AJ_07271	13083	A/G	AG	AG
1643	Sc.AJ_07293	10523	T/C	TC	TC
1644	Sc.AJ_07293	10531	G/C	GC	GC
1645	Sc.AJ_07293	10555	T/C	TC	TC
1646	Sc.AJ_07326	1605	G/T	TG	TG
1647	Sc.AJ_07326	1618	G/A	AG	AG
1648	Sc.AJ_07326	1620	C/G	GC	GC
1649	Sc.AJ_07326	1628	C/A	AC	AC
1650	Sc.AJ_07326	1630	C/T	TC	TC
1651	Sc.AJ_07326	1636	A/C	CA	CA
1652	Sc.AJ_07334	13260	G/C	GC	GC
1653	Sc.AJ_07334	13290	C/T	CT	CT
1654	Sc.AJ_07345	4153	C/G	GC	GC
1655	Sc.AJ_07354	6864	T/C	TC	TC
1656	Sc.AJ_07372	3968	C/G	CG	CG
1657	Sc.AJ_07404	9817	T/G	TG	TG
1658	Sc.AJ_07411	12737	A/T	TA	TA
1659	Sc.AJ_07418	6776	A/C	AC	AC
1660	Sc.AJ_07418	6856	T/G	TG	TG
1661	Sc.AJ_07418	7780	G/A	GA	GA
1662	Sc.AJ_07425	5693	C/G	CG	CG
1663	Sc.AJ_07425	5712	A/T	AT	AT
1664	Sc.AJ_07425	5714	C/T	CT	CT
1665	Sc.AJ_07434	2212	C/T	TC	TC
1666	Sc.AJ_07437	10173	C/T	CT	CT
1667	Sc.AJ_07453	5737	G/A	GA	GA
1668	Sc.AJ_07472	503	G/A	GA	GA
1669	Sc.AJ_07472	516	T/G	GT	GT
1670	Sc.AJ_07500	6115	C/T	CT	CT
1671	Sc.AJ_07537	8994	C/T	CT	CT
1672	Sc.AJ_07537	9008	G/A	GA	GA
1673	Sc.AJ_07542	9090	C/T	CT	CT
1674	Sc.AJ_07542	9153	A/G	AG	AG
1675	Sc.AJ_07545	540	G/A	GA	GA
1676	Sc.AJ_07547	12872	A/G	GA	GA
1677	Sc.AJ_07571	11739	C/G	GC	GC
1678	Sc.AJ_07585	4316	C/T	CT	CT
1679	Sc.AJ_07585	4352	A/C	AC	AC
1680	Sc.AJ_07585	4376	G/A	GA	GA
1681	Sc.AJ_07610	9146	G/A	GA	GA
1682	Sc.AJ_07610	9148	G/A	GA	GA
1683	Sc.AJ_07610	9150	G/T	GT	GT
1684	Sc.AJ_07610	9161	G/A	GA	GA
1685	Sc.AJ_07619	7663	G/A	AG	AG
1686	Sc.AJ_07639	8151	G/C	GC	GC
1687	Sc.AJ_07644	5146	C/T	TC	TC
1688	Sc.AJ_07644	5157	A/G	GA	GA
1689	Sc.AJ_07695	11927	T/A	TA	TA
1690	Sc.AJ_07708	6558	C/T	TC	TC
1691	Sc.AJ_07734	3729	G/C	GC	GC
1692	Sc.AJ_07746	2583	C/G	CG	CG
1693	Sc.AJ_07746	2588	A/G	AG	AG
1694	Sc.AJ_07746	2598	A/C	AC	AC
1695	Sc.AJ_07750	6773	C/A	CA	CA
1696	Sc.AJ_07780	2048	C/T	TC	TC
1697	Sc.AJ_07798	11218	C/A	CA	CA
1698	Sc.AJ_07798	11228	C/A	CA	CA
1699	Sc.AJ_07837	2575	G/T	GT	GT
1700	Sc.AJ_07837	2585	A/T	AT	AT
1701	Sc.AJ_07837	2602	C/T	TC	TC
1702	Sc.AJ_07880	4829	A/C	AC	AC
1703	Sc.AJ_07885	3692	T/C	CT	CT
1704	Sc.AJ_07889	10407	A/G	GA	GA
1705	Sc.AJ_07898	1319	G/A	GA	GA
1706	Sc.AJ_07898	1350	T/C	TC	TC
1707	Sc.AJ_07898	1371	G/A	GA	GA
1708	Sc.AJ_07898	1383	C/T	CT	CT
1709	Sc.AJ_07898	1384	A/T	AT	AT
1710	Sc.AJ_07898	1394	A/G	AG	AG
1711	Sc.AJ_07924	11211	T/G	GT	GT
1712	Sc.AJ_07932	9104	G/T	TG	TG
1713	Sc.AJ_07935	6133	T/C	TC	TC
1714	Sc.AJ_07965	5522	G/A	GA	GA
1715	Sc.AJ_07988	288	G/A	GA	GA
1716	Sc.AJ_08083	1593	C/T	CT	CT
1717	Sc.AJ_08088	5165	C/T	CT	CT
1718	Sc.AJ_08122	3318	G/A	AG	AG
1719	Sc.AJ_08122	3324	A/G	GA	GA
1720	Sc.AJ_08154	9807	A/G	AG	AG
1721	Sc.AJ_08191	4025	T/C	CT	CT
1722	Sc.AJ_08221	7909	A/T	AT	AT
1723	Sc.AJ_08226	8568	G/A	AG	AG
1724	Sc.AJ_08226	8583	G/A	AG	AG
1725	Sc.AJ_08226	8658	C/T	CT	CT
1726	Sc.AJ_08227	7112	C/T	TC	TC
1727	Sc.AJ_08259	6305	G/C	CG	CG
1728	Sc.AJ_08293	1679	G/A	GA	GA
1729	Sc.AJ_08305	137	G/A	GA	GA
1730	Sc.AJ_08337	1357	C/A	AC	AC
1731	Sc.AJ_08344	3206	A/G	AG	AG
1732	Sc.AJ_08353	10278	C/T	CT	CT
1733	Sc.AJ_08353	10280	A/G	AG	AG
1734	Sc.AJ_08353	7387	C/T	TC	TC
1735	Sc.AJ_08353	7406	G/A	GA	GA
1736	Sc.AJ_08353	7415	C/G	CG	CG
1737	Sc.AJ_08353	7418	C/G	CG	CG
1738	Sc.AJ_08353	7421	A/C	CA	CA
1739	Sc.AJ_08360	5181	G/A	AG	AG
1740	Sc.AJ_08360	5193	T/C	CT	CT
1741	Sc.AJ_08360	5211	G/T	TG	TG
1742	Sc.AJ_08360	5214	T/C	CT	CT
1743	Sc.AJ_08361	8451	C/A	AC	AC
1744	Sc.AJ_08361	8497	C/T	TC	TC
1745	Sc.AJ_08383	10603	G/T	GT	GT
1746	Sc.AJ_08424	7213	G/A	GA	GA
1747	Sc.AJ_08441	9013	A/C	AC	AC
1748	Sc.AJ_08442	3356	G/T	GT	GT
1749	Sc.AJ_08442	3361	T/C	TC	TC
1750	Sc.AJ_08448	232	C/T	CT	CT
1751	Sc.AJ_08448	241	G/A	GA	GA
1752	Sc.AJ_08448	256	T/C	TC	TC
1753	Sc.AJ_08448	296	G/A	GA	GA
1754	Sc.AJ_08485	4326	C/G	GC	GC
1755	Sc.AJ_08490	3019	A/T	TA	TA
1756	Sc.AJ_08491	6059	C/T	TC	TC
1757	Sc.AJ_08515	11255	G/A	AG	AG
1758	Sc.AJ_08515	11273	T/A	AT	AT
1759	Sc.AJ_08533	4963	C/T	CT	CT
1760	Sc.AJ_08568	5154	G/C	GC	GC
1761	Sc.AJ_08602	10384	G/A	GA	GA
1762	Sc.AJ_08602	10401	G/A	GA	GA
1763	Sc.AJ_08632	4703	A/G	AG	AG
1764	Sc.AJ_08632	8479	A/G	AG	AG
1765	Sc.AJ_08645	7762	C/A	AC	AC
1766	Sc.AJ_08660	5636	T/C	CT	CT
1767	Sc.AJ_08676	4522	A/G	GA	GA
1768	Sc.AJ_08717	6227	C/T	CT	CT
1769	Sc.AJ_08760	8284	A/T	AT	AT
1770	Sc.AJ_08774	7040	A/C	AC	AC
1771	Sc.AJ_08808	7538	G/T	GT	GT
1772	Sc.AJ_08808	7542	T/A	TA	TA
1773	Sc.AJ_08808	7575	A/C	AC	AC
1774	Sc.AJ_08813	9537	G/A	GA	GA
1775	Sc.AJ_08817	8071	T/A	TA	TA
1776	Sc.AJ_08830	8806	C/T	TC	TC
1777	Sc.AJ_08831	8936	C/G	GC	GC
1778	Sc.AJ_08831	8991	C/G	CG	CG
1779	Sc.AJ_08833	2871	T/C	TC	TC
1780	Sc.AJ_08833	2878	A/G	AG	AG
1781	Sc.AJ_08833	2918	G/T	GT	GT
1782	Sc.AJ_08833	2970	G/A	GA	GA
1783	Sc.AJ_08833	3490	G/A	GA	GA
1784	Sc.AJ_08854	9828	C/T	CT	CT
1785	Sc.AJ_08855	9059	G/A	GA	GA
1786	Sc.AJ_08892	5775	C/T	CT	CT
1787	Sc.AJ_08892	5806	C/T	CT	CT
1788	Sc.AJ_08896	6662	G/C	GC	GC
1789	Sc.AJ_08896	6672	G/T	GT	GT
1790	Sc.AJ_08896	6684	G/A	GA	GA
1791	Sc.AJ_08896	6927	T/C	TC	TC
1792	Sc.AJ_08910	210	T/G	TG	TG
1793	Sc.AJ_08910	262	T/A	TA	TA
1794	Sc.AJ_08946	8125	T/C	TC	TC
1795	Sc.AJ_08960	9808	T/C	CT	CT
1796	Sc.AJ_08979	175	G/A	GA	GA
1797	Sc.AJ_09016	1129	T/C	TC	TC
1798	Sc.AJ_09033	3195	A/G	AG	AG
1799	Sc.AJ_09051	4955	G/C	CG	CG
1800	Sc.AJ_09061	2048	A/T	AT	AT
1801	Sc.AJ_09061	2053	G/A	GA	GA
1802	Sc.AJ_09068	5293	C/T	CT	CT
1803	Sc.AJ_09068	5316	C/T	CT	CT
1804	Sc.AJ_09068	5322	C/G	CG	CG
1805	Sc.AJ_09068	5326	T/C	TC	TC
1806	Sc.AJ_09075	1332	C/T	CT	CT
1807	Sc.AJ_09075	1341	T/C	TC	TC
1808	Sc.AJ_09075	1351	A/C	AC	AC
1809	Sc.AJ_09113	8428	A/G	AG	AG
1810	Sc.AJ_09129	9771	A/C	AC	AC
1811	Sc.AJ_09165	6007	T/C	CT	CT
1812	Sc.AJ_09181	1186	G/C	CG	CG
1813	Sc.AJ_09200	5728	G/A	GA	GA
1814	Sc.AJ_09201	2920	A/G	AG	AG
1815	Sc.AJ_09218	8110	G/A	GA	GA
1816	Sc.AJ_09232	8596	T/C	TC	TC
1817	Sc.AJ_09237	9257	A/G	GA	GA
1818	Sc.AJ_09241	10279	T/C	CT	CT
1819	Sc.AJ_09246	1172	A/T	AT	AT
1820	Sc.AJ_09246	1189	A/T	AT	AT
1821	Sc.AJ_09246	1228	G/T	GT	GT
1822	Sc.AJ_09246	1245	C/G	CG	CG
1823	Sc.AJ_09246	1253	C/T	CT	CT
1824	Sc.AJ_09278	8098	C/G	CG	CG
1825	Sc.AJ_09278	8120	A/G	AG	AG
1826	Sc.AJ_09278	8157	C/A	AC	AC
1827	Sc.AJ_09279	9147	A/T	AT	AT
1828	Sc.AJ_09290	1675	T/A	TA	TA
1829	Sc.AJ_09300	1142	T/C	TC	TC
1830	Sc.AJ_09300	7017	A/C	AC	AC
1831	Sc.AJ_09316	9958	A/T	AT	AT
1832	Sc.AJ_09316	9967	T/A	TA	TA
1833	Sc.AJ_09316	9972	T/A	TA	TA
1834	Sc.AJ_09316	9973	C/G	CG	CG
1835	Sc.AJ_09423	1330	T/C	TC	TC
1836	Sc.AJ_09430	1066	G/A	GA	GA
1837	Sc.AJ_09437	2084	G/A	AG	AG
1838	Sc.AJ_09439	8255	C/A	CA	CA
1839	Sc.AJ_09439	8285	A/G	AG	AG
1840	Sc.AJ_09458	8925	G/A	GA	GA
1841	Sc.AJ_09458	8982	C/G	CG	CG
1842	Sc.AJ_09473	6941	A/T	AT	AT
1843	Sc.AJ_09493	3150	A/G	GA	GA
1844	Sc.AJ_09500	2727	A/G	GA	GA
1845	Sc.AJ_09517	3376	A/G	AG	AG
1846	Sc.AJ_09517	3389	G/A	GA	GA
1847	Sc.AJ_09524	733	G/A	GA	GA
1848	Sc.AJ_09550	1584	A/T	AT	AT
1849	Sc.AJ_09632	3960	C/G	CG	CG
1850	Sc.AJ_09687	4986	T/C	CT	CT
1851	Sc.AJ_09719	3522	T/C	CT	CT
1852	Sc.AJ_09724	7670	G/A	AG	AG
1853	Sc.AJ_09724	7697	C/T	TC	TC
1854	Sc.AJ_09727	192	C/T	CT	CT
1855	Sc.AJ_09740	7248	A/C	AC	AC
1856	Sc.AJ_09762	1906	G/A	GA	GA
1857	Sc.AJ_09762	1909	A/G	AG	AG
1858	Sc.AJ_09762	2005	G/A	GA	GA
1859	Sc.AJ_09787	3489	A/T	AT	AT
1860	Sc.AJ_09787	3701	G/A	GA	GA
1861	Sc.AJ_09787	8737	G/C	GC	GC
1862	Sc.AJ_09793	9649	A/G	AG	AG
1863	Sc.AJ_09793	9675	C/T	CT	CT
1864	Sc.AJ_09813	6037	A/G	GA	GA
1865	Sc.AJ_09813	6119	A/G	AG	AG
1866	Sc.AJ_09836	1224	G/A	GA	GA
1867	Sc.AJ_09836	1266	G/C	GC	GC
1868	Sc.AJ_09836	1268	A/G	AG	AG
1869	Sc.AJ_09836	1280	A/G	AG	AG
1870	Sc.AJ_09836	1282	A/T	AT	AT
1871	Sc.AJ_09836	2911	T/A	TA	TA
1872	Sc.AJ_09879	7660	A/G	GA	GA
1873	Sc.AJ_09883	3272	G/A	GA	GA
1874	Sc.AJ_09883	3308	C/A	CA	CA
1875	Sc.AJ_09885	2640	T/A	TA	TA
1876	Sc.AJ_09906	9219	A/G	AG	AG
1877	Sc.AJ_09906	7894	T/A	AT	AT
1878	Sc.AJ_09907	4961	T/C	TC	TC
1879	Sc.AJ_09910	3913	C/T	CT	CT
1880	Sc.AJ_09910	3959	G/A	GA	GA
1881	Sc.AJ_09910	3961	A/T	AT	AT
1882	Sc.AJ_09910	3963	G/T	GT	GT
1883	Sc.AJ_09936	5084	C/T	TC	TC
1884	Sc.AJ_09938	4115	C/A	CA	CA
1885	Sc.AJ_09938	4170	G/A	GA	GA
1886	Sc.AJ_09955	4934	C/T	TC	TC
1887	Sc.AJ_09963	2511	C/T	CT	CT
1888	Sc.AJ_09977	6746	G/A	GA	GA
1889	Sc.AJ_09977	7892	C/T	CT	CT
1890	Sc.AJ_09977	7934	C/A	CA	CA
1891	Sc.AJ_09983	7301	G/C	GC	GC
1892	Sc.AJ_09983	7411	G/T	GT	GT
1893	Sc.AJ_10023	5209	T/A	TA	TA
1894	Sc.AJ_10023	5224	C/A	CA	CA
1895	Sc.AJ_10023	5272	G/A	GA	GA
1896	Sc.AJ_10023	5333	G/A	GA	GA
1897	Sc.AJ_10025	6111	C/T	TC	TC
1898	Sc.AJ_10051	4827	T/C	TC	TC
1899	Sc.AJ_10051	4869	T/C	CT	CT
1900	Sc.AJ_10054	9139	C/T	CT	CT
1901	Sc.AJ_10054	9140	G/A	GA	GA
1902	Sc.AJ_10054	9143	G/T	GT	GT
1903	Sc.AJ_10054	9152	T/C	CT	CT
1904	Sc.AJ_10054	9154	A/G	GA	GA
1905	Sc.AJ_10066	7871	G/A	GA	GA
1906	Sc.AJ_10075	7528	T/C	TC	TC
1907	Sc.AJ_10075	7557	T/A	TA	TA
1908	Sc.AJ_10075	7558	C/T	CT	CT
1909	Sc.AJ_10075	7566	C/T	CT	CT
1910	Sc.AJ_10075	7568	T/C	TC	TC
1911	Sc.AJ_10088	4911	A/G	AG	AG
1912	Sc.AJ_10132	9192	C/G	GC	GC
1913	Sc.AJ_10172	3700	A/C	CA	CA
1914	Sc.AJ_10270	2571	G/A	AG	AG
1915	Sc.AJ_10277	7083	C/A	AC	AC
1916	Sc.AJ_10285	4784	G/A	GA	GA
1917	Sc.AJ_10308	2464	T/G	TG	TG
1918	Sc.AJ_10318	4160	T/G	TG	TG
1919	Sc.AJ_10360	630	A/T	TA	TA
1920	Sc.AJ_10394	3535	A/G	AG	AG
1921	Sc.AJ_10398	2548	G/A	GA	GA
1922	Sc.AJ_10429	8226	G/A	GA	GA
1923	Sc.AJ_10429	8238	G/A	GA	GA
1924	Sc.AJ_10443	8559	A/C	CA	CA
1925	Sc.AJ_10475	4150	T/C	TC	TC
1926	Sc.AJ_10506	8721	C/G	CG	CG
1927	Sc.AJ_10540	3378	C/T	TC	TC
1928	Sc.AJ_10540	3356	C/T	CT	CT
1929	Sc.AJ_10540	3377	G/A	GA	GA
1930	Sc.AJ_10550	4829	T/C	CT	CT
1931	Sc.AJ_10623	8266	G/A	AG	AG
1932	Sc.AJ_10716	2914	A/C	AC	AC
1933	Sc.AJ_10722	1502	A/C	CA	CA
1934	Sc.AJ_10722	8690	T/C	TC	TC
1935	Sc.AJ_10729	3959	G/A	GA	GA
1936	Sc.AJ_10757	6981	G/T	GT	GT
1937	Sc.AJ_10762	6449	A/G	GA	GA
1938	Sc.AJ_10787	3640	A/G	AG	AG
1939	Sc.AJ_10800	7914	C/T	TC	TC
1940	Sc.AJ_10855	4754	G/T	TG	TG
1941	Sc.AJ_10879	437	G/A	GA	GA
1942	Sc.AJ_10879	454	G/A	GA	GA
1943	Sc.AJ_10888	3046	C/T	CT	CT
1944	Sc.AJ_10910	1852	C/A	AC	AC
1945	Sc.AJ_10910	1856	G/C	CG	CG
1946	Sc.AJ_10994	1228	C/T	CT	CT
1947	Sc.AJ_11005	312	A/G	AG	AG
1948	Sc.AJ_11034	6156	G/A	GA	GA
1949	Sc.AJ_11054	1146	T/C	TC	TC
1950	Sc.AJ_11117	5185	C/A	CA	CA
1951	Sc.AJ_11117	5181	A/T	AT	AT
1952	Sc.AJ_11130	3918	T/C	TC	TC
1953	Sc.AJ_11143	4337	T/G	GT	GT
1954	Sc.AJ_11161	2965	T/C	TC	TC
1955	Sc.AJ_11161	2974	T/A	TA	TA
1956	Sc.AJ_11225	1993	T/C	TC	TC
1957	Sc.AJ_11225	2007	C/T	CT	CT
1958	Sc.AJ_11225	2066	G/C	GC	GC
1959	Sc.AJ_11269	7021	C/T	TC	TC
1960	Sc.AJ_11269	7028	G/A	AG	AG
1961	Sc.AJ_11294	3954	C/T	CT	CT
1962	Sc.AJ_11294	3981	G/A	GA	GA
1963	Sc.AJ_11352	7838	G/A	GA	GA
1964	Sc.AJ_11352	6578	T/C	TC	TC
1965	Sc.AJ_11370	3679	A/C	AC	AC
1966	Sc.AJ_11387	559	G/C	GC	GC
1967	Sc.AJ_11387	560	C/T	CT	CT
1968	Sc.AJ_11426	2791	C/T	CT	CT
1969	Sc.AJ_11433	4612	G/A	GA	GA
1970	Sc.AJ_11435	7427	G/A	AG	AG
1971	Sc.AJ_11440	7673	A/C	AC	AC
1972	Sc.AJ_11443	1675	C/A	CA	CA
1973	Sc.AJ_11461	3927	G/T	TG	TG
1974	Sc.AJ_11496	330	T/C	CT	CT
1975	Sc.AJ_11501	7729	G/A	GA	GA
1976	Sc.AJ_11507	587	C/A	AC	AC
1977	Sc.AJ_11507	592	T/C	CT	CT
1978	Sc.AJ_11530	7657	A/G	AG	AG
1979	Sc.AJ_11530	7673	A/G	AG	AG
1980	Sc.AJ_11542	4612	C/T	CT	CT
1981	Sc.AJ_11578	4617	T/C	TC	TC
1982	Sc.AJ_11583	7390	G/C	GC	GC
1983	Sc.AJ_11600	7050	C/A	CA	CA
1984	Sc.AJ_11605	3950	T/C	TC	TC
1985	Sc.AJ_11607	5988	T/C	TC	TC
1986	Sc.AJ_11654	7502	A/G	AG	AG
1987	Sc.AJ_11654	7514	A/T	AT	AT
1988	Sc.AJ_11676	1478	G/A	GA	GA
1989	Sc.AJ_11698	3715	A/T	AT	AT
1990	Sc.AJ_11698	3746	C/G	CG	CG
1991	Sc.AJ_11698	3756	G/A	GA	GA
1992	Sc.AJ_11698	3761	C/T	CT	CT
1993	Sc.AJ_11702	1071	G/A	GA	GA
1994	Sc.AJ_11748	396	T/G	TG	TG
1995	Sc.AJ_11748	413	T/C	TC	TC
1996	Sc.AJ_11748	422	C/T	CT	CT
1997	Sc.AJ_11748	430	G/T	GT	GT
1998	Sc.AJ_11748	441	G/A	GA	GA
[truncated: 539 more rows]

## Sheet: Type IV
SNP TYPE IV: TGdL heterozygous, MB homozygous
Nr.	Scaffold	Position	alleles	TGL	HG
1	Sc.AJ_00002	111598	A/G	AG	AA
2	Sc.AJ_00002	111624	A/G	AG	AA
3	Sc.AJ_00002	44661	T/A	TA	TT
4	Sc.AJ_00002	45082	T/C	TC	TT
5	Sc.AJ_00003	73799	T/G	TG	TT
6	Sc.AJ_00003	81470	T/A	TA	TT
7	Sc.AJ_00004	116824	C/A	CA	CC
8	Sc.AJ_00004	58230	G/A	GA	GG
9	Sc.AJ_00005	143889	A/G	AG	AA
10	Sc.AJ_00005	54032	G/A	AG	GG
11	Sc.AJ_00005	78296	C/T	CT	CC
12	Sc.AJ_00005	78300	G/C	GC	GG
13	Sc.AJ_00009	24350	A/C	AC	AA
14	Sc.AJ_00010	77664	A/G	AG	AA
15	Sc.AJ_00013	9225	C/G	CG	CC
16	Sc.AJ_00014	36563	G/A	GA	GG
17	Sc.AJ_00015	25912	A/G	AG	AA
18	Sc.AJ_00019	144122	T/C	TC	TT
19	Sc.AJ_00020	102029	T/G	TG	TT
20	Sc.AJ_00022	106481	T/C	TC	TT
21	Sc.AJ_00022	106595	G/T	GT	GG
22	Sc.AJ_00022	117186	T/C	TC	TT
23	Sc.AJ_00022	87080	C/G	CG	CC
24	Sc.AJ_00024	42250	C/T	CT	CC
25	Sc.AJ_00024	69633	G/T	GT	GG
26	Sc.AJ_00029	117470	G/A	GA	GG
27	Sc.AJ_00030	56015	A/C	AC	AA
28	Sc.AJ_00030	56067	A/C	AC	AA
29	Sc.AJ_00030	56074	G/A	GA	GG
30	Sc.AJ_00030	56077	C/G	CG	CC
31	Sc.AJ_00036	124013	C/T	CT	CC
32	Sc.AJ_00036	48767	T/A	TA	TT
33	Sc.AJ_00036	49145	G/T	GT	GG
34	Sc.AJ_00037	3179	G/C	GC	GG
35	Sc.AJ_00040	115576	T/G	TG	TT
36	Sc.AJ_00040	115750	T/C	TC	TT
37	Sc.AJ_00040	30919	A/G	AG	AA
38	Sc.AJ_00042	16788	C/T	CT	CC
39	Sc.AJ_00044	92552	C/T	CT	CC
40	Sc.AJ_00045	111590	T/G	TG	TT
41	Sc.AJ_00046	55854	A/G	AG	AA
42	Sc.AJ_00047	102998	T/C	TC	TT
43	Sc.AJ_00047	103136	G/A	GA	GG
44	Sc.AJ_00048	111224	G/A	GA	GG
45	Sc.AJ_00049	19849	G/T	GT	GG
46	Sc.AJ_00049	78825	A/G	AG	AA
47	Sc.AJ_00050	91812	T/C	TC	TT
48	Sc.AJ_00052	82712	A/T	AT	AA
49	Sc.AJ_00052	82718	A/G	AG	AA
50	Sc.AJ_00055	11287	G/A	GA	GG
51	Sc.AJ_00055	31547	A/T	AT	AA
52	Sc.AJ_00055	66479	G/A	GA	GG
53	Sc.AJ_00056	103944	T/G	TG	TT
54	Sc.AJ_00057	22577	G/T	GT	GG
55	Sc.AJ_00058	28541	G/T	GT	GG
56	Sc.AJ_00059	52770	A/G	AG	AA
57	Sc.AJ_00061	74984	G/A	GA	GG
58	Sc.AJ_00063	74127	A/C	AC	AA
59	Sc.AJ_00063	96847	C/T	CT	CC
60	Sc.AJ_00065	40492	T/C	TC	TT
61	Sc.AJ_00066	76152	C/A	CA	CC
62	Sc.AJ_00066	76153	C/G	CG	CC
63	Sc.AJ_00067	88933	C/A	CA	CC
64	Sc.AJ_00067	89901	A/G	AG	AA
65	Sc.AJ_00068	11950	C/A	CA	CC
66	Sc.AJ_00068	24772	G/C	GC	GG
67	Sc.AJ_00068	24872	T/G	TG	TT
68	Sc.AJ_00068	24956	C/G	CG	CC
69	Sc.AJ_00068	86576	G/C	GC	GG
70	Sc.AJ_00071	10714	A/C	AC	AA
71	Sc.AJ_00071	5614	C/T	CT	CC
72	Sc.AJ_00073	69380	A/G	AG	AA
73	Sc.AJ_00073	69399	T/C	TC	TT
74	Sc.AJ_00076	30725	C/T	CT	CC
75	Sc.AJ_00076	49038	C/T	CT	CC
76	Sc.AJ_00076	89994	G/T	GT	GG
77	Sc.AJ_00076	90099	A/G	AG	AA
78	Sc.AJ_00078	37812	C/A	CA	CC
79	Sc.AJ_00078	37819	T/C	TC	TT
80	Sc.AJ_00081	75259	A/G	AG	AA
81	Sc.AJ_00084	62989	G/A	GA	GG
82	Sc.AJ_00084	62990	G/T	GT	GG
83	Sc.AJ_00084	63009	T/A	TA	TT
84	Sc.AJ_00085	95668	A/T	AT	AA
85	Sc.AJ_00090	10311	A/T	AT	AA
86	Sc.AJ_00090	99485	A/G	AG	AA
87	Sc.AJ_00091	60162	A/G	AG	AA
88	Sc.AJ_00091	60168	A/G	AG	AA
89	Sc.AJ_00095	16226	G/A	GA	GG
90	Sc.AJ_00095	16262	A/T	AT	AA
91	Sc.AJ_00095	16267	A/T	AT	AA
92	Sc.AJ_00097	80164	G/A	GA	GG
93	Sc.AJ_00099	51995	G/A	GA	GG
94	Sc.AJ_00100	24936	G/A	GA	GG
95	Sc.AJ_00100	77585	A/T	AT	AA
96	Sc.AJ_00100	87162	G/A	GA	GG
97	Sc.AJ_00101	58718	G/A	GA	GG
98	Sc.AJ_00101	9639	A/G	AG	AA
99	Sc.AJ_00103	85543	C/T	CT	CC
100	Sc.AJ_00103	85559	A/G	AG	AA
101	Sc.AJ_00103	85564	C/T	CT	CC
102	Sc.AJ_00103	85568	G/A	GA	GG
103	Sc.AJ_00104	48240	T/C	TC	TT
104	Sc.AJ_00107	2590	G/T	GT	GG
105	Sc.AJ_00107	89889	A/G	AG	AA
106	Sc.AJ_00107	89916	A/G	AG	AA
107	Sc.AJ_00108	64124	T/A	TA	TT
108	Sc.AJ_00108	88760	C/T	CT	CC
109	Sc.AJ_00110	78665	G/A	GA	GG
110	Sc.AJ_00111	64219	A/C	AC	AA
111	Sc.AJ_00115	83183	G/T	GT	GG
112	Sc.AJ_00115	83804	C/T	CT	CC
113	Sc.AJ_00115	94626	A/G	AG	AA
114	Sc.AJ_00116	95132	G/A	GA	GG
115	Sc.AJ_00117	78879	C/T	CT	CC
116	Sc.AJ_00119	28008	C/A	CA	CC
117	Sc.AJ_00119	69855	T/C	TC	TT
118	Sc.AJ_00119	7396	C/T	CT	CC
119	Sc.AJ_00126	84145	A/T	AT	AA
120	Sc.AJ_00128	609	T/G	TG	TT
121	Sc.AJ_00133	47332	G/A	GA	GG
122	Sc.AJ_00136	25785	A/G	AG	AA
123	Sc.AJ_00141	27209	G/A	AG	GG
124	Sc.AJ_00141	82611	G/T	GT	GG
125	Sc.AJ_00144	32425	A/T	AT	AA
126	Sc.AJ_00144	5384	T/C	TC	TT
127	Sc.AJ_00145	43741	C/G	CG	CC
128	Sc.AJ_00146	80460	T/G	TG	TT
129	Sc.AJ_00146	81659	T/C	TC	TT
130	Sc.AJ_00149	79183	T/C	TC	TT
131	Sc.AJ_00153	15561	G/T	GT	GG
132	Sc.AJ_00158	17225	A/G	AG	AA
133	Sc.AJ_00158	78742	C/T	CT	CC
134	Sc.AJ_00158	78744	G/A	GA	GG
135	Sc.AJ_00159	15052	T/C	TC	TT
136	Sc.AJ_00159	40952	G/T	GT	GG
137	Sc.AJ_00161	48468	A/C	AC	AA
138	Sc.AJ_00162	21570	T/G	TG	TT
139	Sc.AJ_00162	70020	G/A	GA	GG
140	Sc.AJ_00164	60612	T/C	TC	TT
141	Sc.AJ_00168	53420	G/T	GT	GG
142	Sc.AJ_00170	48799	C/A	CA	CC
143	Sc.AJ_00173	41455	T/C	TC	TT
144	Sc.AJ_00173	78674	A/T	AT	AA
145	Sc.AJ_00174	77064	G/T	GT	GG
146	Sc.AJ_00174	77097	G/A	GA	GG
147	Sc.AJ_00175	23202	C/A	CA	CC
148	Sc.AJ_00175	71628	T/G	TG	TT
149	Sc.AJ_00175	71637	C/T	CT	CC
150	Sc.AJ_00177	2537	C/A	CA	CC
151	Sc.AJ_00178	71801	T/C	TC	TT
152	Sc.AJ_00178	71865	T/G	TG	TT
153	Sc.AJ_00178	85584	G/A	GA	GG
154	Sc.AJ_00182	47054	T/G	TG	TT
155	Sc.AJ_00182	47066	C/T	CT	CC
156	Sc.AJ_00184	49489	A/G	AG	AA
157	Sc.AJ_00188	64155	G/T	GT	GG
158	Sc.AJ_00189	51371	T/G	TG	TT
159	Sc.AJ_00189	51408	C/T	CT	CC
160	Sc.AJ_00189	51418	G/A	GA	GG
161	Sc.AJ_00189	51427	G/C	GC	GG
162	Sc.AJ_00189	51470	T/C	TC	TT
163	Sc.AJ_00189	51481	T/C	TC	TT
164	Sc.AJ_00189	51498	A/G	AG	AA
165	Sc.AJ_00189	51500	C/A	CA	CC
166	Sc.AJ_00189	51509	T/C	TC	TT
167	Sc.AJ_00189	51512	C/T	CT	CC
168	Sc.AJ_00189	51519	C/T	CT	CC
169	Sc.AJ_00190	19351	C/T	CT	CC
170	Sc.AJ_00190	9616	T/C	TC	TT
171	Sc.AJ_00191	22984	G/C	GC	GG
172	Sc.AJ_00192	16093	T/A	TA	TT
173	Sc.AJ_00197	79908	G/C	GC	GG
174	Sc.AJ_00198	54434	A/G	AG	AA
175	Sc.AJ_00202	16358	G/A	GA	GG
176	Sc.AJ_00202	40753	C/A	CA	CC
177	Sc.AJ_00204	20937	A/C	AC	AA
178	Sc.AJ_00204	61017	G/A	GA	GG
179	Sc.AJ_00205	21200	G/A	GA	GG
180	Sc.AJ_00206	62116	G/A	GA	GG
181	Sc.AJ_00207	38182	A/C	AC	AA
182	Sc.AJ_00213	64030	G/A	GA	GG
183	Sc.AJ_00213	64040	A/T	AT	AA
184	Sc.AJ_00214	61879	C/T	CT	CC
185	Sc.AJ_00214	61903	C/G	CG	CC
186	Sc.AJ_00215	51147	C/T	CT	CC
187	Sc.AJ_00216	74972	T/C	TC	TT
188	Sc.AJ_00220	76025	C/T	CT	CC
189	Sc.AJ_00221	17427	T/C	TC	TT
190	Sc.AJ_00221	17428	G/A	GA	GG
191	Sc.AJ_00224	16235	T/C	TC	TT
192	Sc.AJ_00225	46073	G/A	GA	GG
193	Sc.AJ_00226	37457	A/G	AG	AA
194	Sc.AJ_00226	68747	A/G	AG	AA
195	Sc.AJ_00228	10392	G/A	GA	GG
196	Sc.AJ_00230	35089	T/C	TC	TT
197	Sc.AJ_00231	30997	G/A	GA	GG
198	Sc.AJ_00240	20265	T/G	TG	TT
199	Sc.AJ_00240	30834	T/A	TA	TT
200	Sc.AJ_00240	30894	C/T	CT	CC
201	Sc.AJ_00240	30909	G/T	GT	GG
202	Sc.AJ_00240	40458	G/C	GC	GG
203	Sc.AJ_00240	78330	C/A	CA	CC
204	Sc.AJ_00241	38094	T/G	TG	TT
205	Sc.AJ_00244	40031	C/T	CT	CC
206	Sc.AJ_00244	5258	T/C	TC	TT
207	Sc.AJ_00245	38665	T/G	TG	TT
208	Sc.AJ_00245	38759	T/C	TC	TT
209	Sc.AJ_00249	19456	T/C	TC	TT
210	Sc.AJ_00249	19508	T/A	TA	TT
211	Sc.AJ_00253	19367	G/A	GA	GG
212	Sc.AJ_00253	19414	T/C	TC	TT
213	Sc.AJ_00253	2148	T/C	TC	TT
214	Sc.AJ_00254	29535	C/T	CT	CC
215	Sc.AJ_00254	29536	A/G	AG	AA
216	Sc.AJ_00265	37436	A/T	AT	AA
217	Sc.AJ_00267	1457	A/G	AG	AA
218	Sc.AJ_00270	49635	A/G	AG	AA
219	Sc.AJ_00280	19676	A/T	AT	AA
220	Sc.AJ_00280	37912	G/A	GA	GG
221	Sc.AJ_00283	39935	G/T	GT	GG
222	Sc.AJ_00283	39953	T/C	TC	TT
223	Sc.AJ_00286	26094	C/T	CT	CC
224	Sc.AJ_00291	58554	G/A	GA	GG
225	Sc.AJ_00295	48160	C/A	CA	CC
226	Sc.AJ_00296	28707	G/A	GA	GG
227	Sc.AJ_00296	7266	A/T	AT	AA
228	Sc.AJ_00296	7267	T/A	TA	TT
229	Sc.AJ_00297	43532	G/A	GA	GG
230	Sc.AJ_00304	38708	A/G	AG	AA
231	Sc.AJ_00304	39111	G/A	GA	GG
232	Sc.AJ_00304	44846	T/G	TG	TT
233	Sc.AJ_00304	44927	A/G	AG	AA
234	Sc.AJ_00304	44944	C/T	CT	CC
235	Sc.AJ_00306	70164	G/A	GA	GG
236	Sc.AJ_00307	20172	G/A	GA	GG
237	Sc.AJ_00312	42040	T/G	TG	TT
238	Sc.AJ_00313	57590	C/T	CT	CC
239	Sc.AJ_00316	56611	C/A	CA	CC
240	Sc.AJ_00317	52427	T/A	TA	TT
241	Sc.AJ_00317	52442	T/C	TC	TT
242	Sc.AJ_00317	52472	A/G	AG	AA
243	Sc.AJ_00317	52508	T/G	TG	TT
244	Sc.AJ_00317	52525	T/C	TC	TT
245	Sc.AJ_00317	52534	G/A	GA	GG
246	Sc.AJ_00317	52543	A/T	AT	AA
247	Sc.AJ_00318	12735	C/A	CA	CC
248	Sc.AJ_00320	71335	G/A	GA	GG
249	Sc.AJ_00320	71356	C/T	CT	CC
250	Sc.AJ_00321	48339	T/C	TC	TT
251	Sc.AJ_00322	25998	A/G	AG	AA
252	Sc.AJ_00326	69499	C/T	CT	CC
253	Sc.AJ_00329	33810	C/T	CT	CC
254	Sc.AJ_00329	33897	T/C	TC	TT
255	Sc.AJ_00329	3425	G/A	GA	GG
256	Sc.AJ_00329	7815	C/T	CT	CC
257	Sc.AJ_00330	39577	A/C	AC	AA
258	Sc.AJ_00330	68198	G/A	GA	GG
259	Sc.AJ_00331	19531	C/T	CT	CC
260	Sc.AJ_00332	30558	C/G	CG	CC
261	Sc.AJ_00333	67527	C/T	CT	CC
262	Sc.AJ_00343	11827	C/G	CG	CC
263	Sc.AJ_00345	31244	A/G	AG	AA
264	Sc.AJ_00351	54157	T/C	TC	TT
265	Sc.AJ_00356	67174	T/C	TC	TT
266	Sc.AJ_00357	18174	A/G	AG	AA
267	Sc.AJ_00359	10897	G/A	GA	GG
268	Sc.AJ_00359	12415	A/G	AG	AA
269	Sc.AJ_00359	12438	G/T	GT	GG
270	Sc.AJ_00361	17467	C/T	CT	CC
271	Sc.AJ_00361	58830	A/T	AT	AA
272	Sc.AJ_00361	9672	C/T	CT	CC
273	Sc.AJ_00362	18348	C/T	CT	CC
274	Sc.AJ_00364	36890	G/A	GA	GG
275	Sc.AJ_00365	69362	C/A	CA	CC
276	Sc.AJ_00365	69372	G/A	GA	GG
277	Sc.AJ_00365	69374	G/A	GA	GG
278	Sc.AJ_00366	28075	C/G	CG	CC
279	Sc.AJ_00366	28089	C/T	CT	CC
280	Sc.AJ_00367	5390	T/G	TG	TT
281	Sc.AJ_00369	24859	C/T	CT	CC
282	Sc.AJ_00372	10157	C/T	CT	CC
283	Sc.AJ_00372	45194	T/C	TC	TT
284	Sc.AJ_00373	22739	C/A	CA	CC
285	Sc.AJ_00374	59110	G/A	GA	GG
286	Sc.AJ_00376	47460	A/T	AT	AA
287	Sc.AJ_00376	60920	A/T	AT	AA
288	Sc.AJ_00376	62228	C/T	CT	CC
289	Sc.AJ_00378	1385	A/T	AT	AA
290	Sc.AJ_00379	19788	A/T	AT	AA
291	Sc.AJ_00388	20841	A/T	AT	AA
292	Sc.AJ_00390	54514	C/A	CA	CC
293	Sc.AJ_00394	54437	A/C	AC	AA
294	Sc.AJ_00395	44706	G/A	GA	GG
295	Sc.AJ_00405	6551	T/A	TA	TT
296	Sc.AJ_00410	28250	G/A	GA	GG
297	Sc.AJ_00421	10757	C/T	CT	CC
298	Sc.AJ_00425	45489	T/A	TA	TT
299	Sc.AJ_00426	20444	T/A	TA	TT
300	Sc.AJ_00426	20449	C/T	CT	CC
301	Sc.AJ_00426	20462	C/T	CT	CC
302	Sc.AJ_00429	45016	G/A	GA	GG
303	Sc.AJ_00431	9306	G/A	GA	GG
304	Sc.AJ_00434	11897	A/T	AT	AA
305	Sc.AJ_00434	11919	C/T	CT	CC
306	Sc.AJ_00439	61437	A/C	AC	AA
307	Sc.AJ_00440	41064	A/C	AC	AA
308	Sc.AJ_00446	41780	T/A	TA	TT
309	Sc.AJ_00447	8769	C/A	CA	CC
310	Sc.AJ_00447	8794	T/G	TG	TT
311	Sc.AJ_00461	12231	A/G	AG	AA
312	Sc.AJ_00461	15600	G/T	GT	GG
313	Sc.AJ_00463	4209	A/G	AG	AA
314	Sc.AJ_00472	27245	G/C	GC	GG
315	Sc.AJ_00472	6068	C/T	CT	CC
316	Sc.AJ_00477	15056	T/C	TC	TT
317	Sc.AJ_00477	7566	G/C	GC	GG
318	Sc.AJ_00481	41617	T/C	TC	TT
319	Sc.AJ_00481	41651	C/T	CT	CC
320	Sc.AJ_00484	13645	T/C	TC	TT
321	Sc.AJ_00488	52486	A/T	AT	AA
322	Sc.AJ_00488	53347	G/T	GT	GG
323	Sc.AJ_00490	47396	T/C	TC	TT
324	Sc.AJ_00493	6372	C/T	CT	CC
325	Sc.AJ_00494	43810	G/A	GA	GG
326	Sc.AJ_00498	9305	G/A	GA	GG
327	Sc.AJ_00502	20042	G/A	GA	GG
328	Sc.AJ_00502	20067	T/A	AT	TT
329	Sc.AJ_00514	56070	A/T	AT	AA
330	Sc.AJ_00514	56106	T/C	TC	TT
331	Sc.AJ_00514	56112	T/G	TG	TT
332	Sc.AJ_00520	28947	T/C	TC	TT
333	Sc.AJ_00521	27792	T/G	TG	TT
334	Sc.AJ_00524	17326	A/G	AG	AA
335	Sc.AJ_00524	17329	G/A	GA	GG
336	Sc.AJ_00525	29285	A/G	AG	AA
337	Sc.AJ_00533	44048	A/G	AG	AA
338	Sc.AJ_00533	44847	A/G	AG	AA
339	Sc.AJ_00533	44860	T/C	TC	TT
340	Sc.AJ_00542	41715	T/C	TC	TT
341	Sc.AJ_00543	41366	G/T	GT	GG
342	Sc.AJ_00548	6344	T/C	TC	TT
343	Sc.AJ_00548	6345	A/T	AT	AA
344	Sc.AJ_00557	54583	C/T	CT	CC
345	Sc.AJ_00558	24488	G/T	GT	GG
346	Sc.AJ_00559	31386	A/G	AG	AA
347	Sc.AJ_00561	49407	A/G	AG	AA
348	Sc.AJ_00563	26933	C/T	CT	CC
349	Sc.AJ_00563	43252	A/G	AG	AA
350	Sc.AJ_00563	46735	G/T	GT	GG
351	Sc.AJ_00564	48066	C/T	CT	CC
352	Sc.AJ_00568	1220	A/T	AT	AA
353	Sc.AJ_00568	58191	G/A	GA	GG
354	Sc.AJ_00570	13725	A/G	AG	AA
355	Sc.AJ_00570	13767	A/T	AT	AA
356	Sc.AJ_00570	13787	G/A	GA	GG
357	Sc.AJ_00572	13539	C/T	CT	CC
358	Sc.AJ_00574	60027	C/G	CG	CC
359	Sc.AJ_00576	11350	C/G	CG	CC
360	Sc.AJ_00583	24167	A/G	AG	AA
361	Sc.AJ_00583	24170	T/G	TG	TT
362	Sc.AJ_00586	6739	T/C	TC	TT
363	Sc.AJ_00590	18184	T/A	TA	TT
364	Sc.AJ_00591	38037	C/T	CT	CC
365	Sc.AJ_00599	10445	T/A	TA	TT
366	Sc.AJ_00600	14342	T/G	TG	TT
367	Sc.AJ_00601	17125	T/C	TC	TT
368	Sc.AJ_00601	17141	A/C	AC	AA
369	Sc.AJ_00601	17146	A/C	AC	AA
370	Sc.AJ_00602	56295	C/T	CT	CC
371	Sc.AJ_00602	56304	A/G	AG	AA
372	Sc.AJ_00602	56320	A/T	AT	AA
373	Sc.AJ_00602	56321	T/C	TC	TT
374	Sc.AJ_00602	56325	T/A	TA	TT
375	Sc.AJ_00611	4656	C/T	CT	CC
376	Sc.AJ_00613	3807	T/C	TC	TT
377	Sc.AJ_00613	3813	C/G	CG	CC
378	Sc.AJ_00613	3814	T/C	TC	TT
379	Sc.AJ_00613	3828	C/T	CT	CC
380	Sc.AJ_00613	3916	G/A	GA	GG
381	Sc.AJ_00614	40409	A/T	AT	AA
382	Sc.AJ_00617	36072	G/A	GA	GG
383	Sc.AJ_00624	25106	A/T	AT	AA
384	Sc.AJ_00625	45977	A/C	AC	AA
385	Sc.AJ_00631	1879	A/C	AC	AA
386	Sc.AJ_00631	1888	A/G	AG	AA
387	Sc.AJ_00637	38712	G/C	GC	GG
388	Sc.AJ_00638	35285	A/C	AC	AA
389	Sc.AJ_00638	47898	T/C	TC	TT
390	Sc.AJ_00638	51287	G/A	GA	GG
391	Sc.AJ_00647	29320	G/A	GA	GG
392	Sc.AJ_00648	21808	G/A	GA	GG
393	Sc.AJ_00654	47187	A/T	AT	AA
394	Sc.AJ_00655	22564	A/G	AG	AA
395	Sc.AJ_00655	22567	T/G	TG	TT
396	Sc.AJ_00657	13111	T/C	TC	TT
397	Sc.AJ_00657	6049	A/G	AG	AA
398	Sc.AJ_00657	6051	A/G	AG	AA
399	Sc.AJ_00657	6059	A/G	AG	AA
400	Sc.AJ_00657	6094	A/G	AG	AA
401	Sc.AJ_00664	30134	A/G	AG	AA
402	Sc.AJ_00667	44015	T/C	TC	TT
403	Sc.AJ_00667	44049	A/T	AT	AA
404	Sc.AJ_00668	21451	G/T	GT	GG
405	Sc.AJ_00668	21489	A/C	AC	AA
406	Sc.AJ_00669	45351	A/T	AT	AA
407	Sc.AJ_00673	18611	A/G	AG	AA
408	Sc.AJ_00679	4859	C/G	CG	CC
409	Sc.AJ_00679	4875	G/C	GC	GG
410	Sc.AJ_00681	2849	T/C	TC	TT
411	Sc.AJ_00681	2874	G/A	GA	GG
412	Sc.AJ_00681	4046	T/C	TC	TT
413	Sc.AJ_00690	17369	T/C	TC	TT
414	Sc.AJ_00691	39823	C/T	CT	CC
415	Sc.AJ_00691	40215	C/A	CA	CC
416	Sc.AJ_00691	47682	A/C	AC	AA
417	Sc.AJ_00697	12571	C/T	CT	CC
418	Sc.AJ_00700	55597	A/T	AT	AA
419	Sc.AJ_00701	20690	C/A	CA	CC
420	Sc.AJ_00702	36465	T/G	TG	TT
421	Sc.AJ_00705	28475	C/A	CA	CC
422	Sc.AJ_00705	28508	T/G	TG	TT
423	Sc.AJ_00713	13462	A/G	AG	AA
424	Sc.AJ_00713	44734	G/A	GA	GG
425	Sc.AJ_00713	44738	T/A	TA	TT
426	Sc.AJ_00722	19102	T/A	TA	TT
427	Sc.AJ_00723	41550	A/G	AG	AA
428	Sc.AJ_00723	41573	C/T	CT	CC
429	Sc.AJ_00723	41606	G/A	GA	GG
430	Sc.AJ_00729	39166	G/A	GA	GG
431	Sc.AJ_00733	39178	G/A	GA	GG
432	Sc.AJ_00739	48158	G/A	GA	GG
433	Sc.AJ_00742	3462	G/A	GA	GG
434	Sc.AJ_00742	3464	G/A	GA	GG
435	Sc.AJ_00743	4406	C/T	CT	CC
436	Sc.AJ_00743	4427	G/A	GA	GG
437	Sc.AJ_00745	9980	T/C	TC	TT
438	Sc.AJ_00746	38541	G/A	GA	GG
439	Sc.AJ_00746	38616	G/A	GA	GG
440	Sc.AJ_00759	2886	A/G	AG	AA
441	Sc.AJ_00760	874	A/T	AT	AA
442	Sc.AJ_00760	995	C/A	CA	CC
443	Sc.AJ_00766	2045	T/G	TG	TT
444	Sc.AJ_00768	34589	A/G	AG	AA
445	Sc.AJ_00768	7987	C/T	CT	CC
446	Sc.AJ_00780	38978	C/G	CG	CC
447	Sc.AJ_00782	24382	G/A	GA	GG
448	Sc.AJ_00782	24465	T/G	TG	TT
449	Sc.AJ_00782	24663	A/T	TA	AA
450	Sc.AJ_00787	48703	A/T	AT	AA
451	Sc.AJ_00793	43772	C/G	CG	CC
452	Sc.AJ_00796	17061	T/G	TG	TT
453	Sc.AJ_00796	17086	T/C	TC	TT
454	Sc.AJ_00805	39070	A/T	AT	AA
455	Sc.AJ_00809	22104	T/C	TC	TT
456	Sc.AJ_00811	29796	C/G	CG	CC
457	Sc.AJ_00814	20858	A/G	AG	AA
458	Sc.AJ_00816	41959	G/T	GT	GG
459	Sc.AJ_00819	11568	G/A	GA	GG
460	Sc.AJ_00819	11599	G/A	GA	GG
461	Sc.AJ_00827	50532	G/A	GA	GG
462	Sc.AJ_00849	6523	T/A	TA	TT
463	Sc.AJ_00850	40019	A/C	AC	AA
464	Sc.AJ_00851	35551	G/T	GT	GG
465	Sc.AJ_00855	40859	C/T	CT	CC
466	Sc.AJ_00856	13857	C/T	CT	CC
467	Sc.AJ_00856	2417	A/G	AG	AA
468	Sc.AJ_00856	2428	C/T	CT	CC
469	Sc.AJ_00860	46392	A/G	AG	AA
470	Sc.AJ_00860	46395	G/C	GC	GG
471	Sc.AJ_00867	17261	C/T	CT	CC
472	Sc.AJ_00872	30646	C/T	CT	CC
473	Sc.AJ_00879	15655	A/T	AT	AA
474	Sc.AJ_00882	4165	G/C	GC	GG
475	Sc.AJ_00886	16628	T/C	TC	TT
476	Sc.AJ_00887	30273	G/C	GC	GG
477	Sc.AJ_00887	30302	G/C	GC	GG
478	Sc.AJ_00887	30325	T/G	TG	TT
479	Sc.AJ_00887	30330	G/T	GT	GG
480	Sc.AJ_00887	383	A/C	AC	AA
481	Sc.AJ_00892	49904	T/C	TC	TT
482	Sc.AJ_00892	49911	C/G	CG	CC
483	Sc.AJ_00894	13983	C/G	CG	CC
484	Sc.AJ_00894	30271	A/G	AG	AA
485	Sc.AJ_00897	31102	A/T	AT	AA
486	Sc.AJ_00897	32746	G/A	GA	GG
487	Sc.AJ_00899	15528	G/A	GA	GG
488	Sc.AJ_00907	23026	C/T	CT	CC
489	Sc.AJ_00910	40040	T/G	TG	TT
490	Sc.AJ_00910	40054	C/T	CT	CC
491	Sc.AJ_00910	40062	C/T	CT	CC
492	Sc.AJ_00918	35678	C/T	CT	CC
493	Sc.AJ_00919	43826	A/T	AT	AA
494	Sc.AJ_00923	15210	G/A	GA	GG
495	Sc.AJ_00923	15236	T/A	TA	TT
496	Sc.AJ_00923	5994	G/A	GA	GG
497	Sc.AJ_00924	36253	A/G	AG	AA
498	Sc.AJ_00924	36277	C/T	CT	CC
499	Sc.AJ_00924	36294	T/C	TC	TT
500	Sc.AJ_00931	32828	C/G	CG	CC
501	Sc.AJ_00932	5158	A/G	AG	AA
502	Sc.AJ_00938	31320	T/A	TA	TT
503	Sc.AJ_00943	4788	T/G	TG	TT
504	Sc.AJ_00944	26815	G/C	GC	GG
505	Sc.AJ_00963	18509	C/G	CG	CC
506	Sc.AJ_00966	36785	C/T	CT	CC
507	Sc.AJ_00968	8474	A/G	AG	AA
508	Sc.AJ_00971	38447	A/C	AC	AA
509	Sc.AJ_00973	16201	C/A	CA	CC
510	Sc.AJ_00973	37285	T/G	TG	TT
511	Sc.AJ_00977	2263	A/G	AG	AA
512	Sc.AJ_00977	22630	G/A	GA	GG
513	Sc.AJ_00977	25425	T/C	TC	TT
514	Sc.AJ_00981	19231	G/A	GA	GG
515	Sc.AJ_00987	36299	T/C	TC	TT
516	Sc.AJ_00988	5640	G/A	GA	GG
517	Sc.AJ_00998	24907	C/T	CT	CC
518	Sc.AJ_01000	15654	C/T	CT	CC
519	Sc.AJ_01003	40213	A/C	AC	AA
520	Sc.AJ_01003	40227	G/A	GA	GG
521	Sc.AJ_01004	14747	G/A	GA	GG
522	Sc.AJ_01006	37990	T/G	TG	TT
523	Sc.AJ_01007	23241	T/C	TC	TT
524	Sc.AJ_01020	31783	T/G	TG	TT
525	Sc.AJ_01021	11446	C/T	CT	CC
526	Sc.AJ_01032	23853	C/T	CT	CC
527	Sc.AJ_01032	23857	C/T	CT	CC
528	Sc.AJ_01032	28538	G/C	GC	GG
529	Sc.AJ_01040	38969	C/T	CT	CC
530	Sc.AJ_01042	16023	A/T	AT	AA
531	Sc.AJ_01042	3662	C/T	CT	CC
532	Sc.AJ_01046	43827	C/A	CA	CC
533	Sc.AJ_01047	44702	C/G	CG	CC
534	Sc.AJ_01047	44758	G/A	GA	GG
535	Sc.AJ_01047	44768	G/T	GT	GG
536	Sc.AJ_01048	1235	T/C	TC	TT
537	Sc.AJ_01048	45678	A/C	AC	AA
538	Sc.AJ_01060	7850	A/T	AT	AA
539	Sc.AJ_01061	7475	A/G	AG	AA
540	Sc.AJ_01061	7516	A/G	AG	AA
541	Sc.AJ_01061	7564	A/C	AC	AA
542	Sc.AJ_01061	7667	T/A	TA	TT
543	Sc.AJ_01065	26962	G/A	GA	GG
544	Sc.AJ_01065	26983	G/A	GA	GG
545	Sc.AJ_01066	18214	G/A	GA	GG
546	Sc.AJ_01069	35610	G/A	GA	GG
547	Sc.AJ_01069	35611	T/A	TA	TT
548	Sc.AJ_01069	35612	T/A	TA	TT
549	Sc.AJ_01069	35641	T/A	TA	TT
550	Sc.AJ_01070	13437	C/A	CA	CC
551	Sc.AJ_01075	10160	C/T	CT	CC
552	Sc.AJ_01075	12974	C/T	CT	CC
553	Sc.AJ_01075	8592	T/C	TC	TT
554	Sc.AJ_01082	32693	G/A	GA	GG
555	Sc.AJ_01086	18821	T/C	TC	TT
556	Sc.AJ_01090	27967	T/A	TA	TT
557	Sc.AJ_01090	28074	A/C	AC	AA
558	Sc.AJ_01092	26410	G/A	GA	GG
559	Sc.AJ_01099	37510	A/G	AG	AA
560	Sc.AJ_01099	37560	T/C	TC	TT
561	Sc.AJ_01102	18400	C/T	CT	CC
562	Sc.AJ_01102	18422	A/G	AG	AA
563	Sc.AJ_01102	18439	C/A	CA	CC
564	Sc.AJ_01102	18440	A/G	AG	AA
565	Sc.AJ_01104	36828	A/G	AG	AA
566	Sc.AJ_01111	25248	A/G	AG	AA
567	Sc.AJ_01119	41412	T/C	TC	TT
568	Sc.AJ_01128	25367	A/G	AG	AA
569	Sc.AJ_01128	33453	C/G	CG	CC
570	Sc.AJ_01131	11207	T/A	TA	TT
571	Sc.AJ_01141	704	G/A	GA	GG
572	Sc.AJ_01142	34293	C/T	CT	CC
573	Sc.AJ_01144	3780	C/T	CT	CC
574	Sc.AJ_01154	28535	G/A	GA	GG
575	Sc.AJ_01154	28560	C/T	CT	CC
576	Sc.AJ_01154	28561	G/A	GA	GG
577	Sc.AJ_01154	28582	C/G	CG	CC
578	Sc.AJ_01154	28584	G/A	GA	GG
579	Sc.AJ_01158	5108	G/A	GA	GG
580	Sc.AJ_01164	40073	A/G	AG	AA
581	Sc.AJ_01172	19349	C/T	CT	CC
582	Sc.AJ_01174	21999	T/A	TA	TT
583	Sc.AJ_01175	14389	T/G	TG	TT
584	Sc.AJ_01177	27355	T/C	TC	TT
585	Sc.AJ_01180	42836	T/A	TA	TT
586	Sc.AJ_01190	8021	G/A	GA	GG
587	Sc.AJ_01190	8042	C/T	CT	CC
588	Sc.AJ_01196	19054	G/A	GA	GG
589	Sc.AJ_01200	31965	G/A	GA	GG
590	Sc.AJ_01207	10085	C/T	CT	CC
591	Sc.AJ_01209	2314	T/C	TC	TT
592	Sc.AJ_01210	15703	G/T	GT	GG
593	Sc.AJ_01213	43117	T/C	TC	TT
594	Sc.AJ_01216	15303	C/A	CA	CC
595	Sc.AJ_01222	17303	T/C	TC	TT
596	Sc.AJ_01235	36173	C/T	CT	CC
597	Sc.AJ_01243	8580	G/T	GT	GG
598	Sc.AJ_01243	8581	T/A	TA	TT
599	Sc.AJ_01254	37949	G/A	GA	GG
600	Sc.AJ_01271	34774	G/A	GA	GG
601	Sc.AJ_01280	29625	A/G	AG	AA
602	Sc.AJ_01280	29626	G/A	GA	GG
603	Sc.AJ_01280	29645	T/C	TC	TT
604	Sc.AJ_01280	29654	T/C	TC	TT
605	Sc.AJ_01284	12623	G/A	AG	GG
606	Sc.AJ_01285	9677	G/T	GT	GG
607	Sc.AJ_01294	37485	C/T	CT	CC
608	Sc.AJ_01297	1761	C/T	CT	CC
609	Sc.AJ_01297	1774	G/A	GA	GG
610	Sc.AJ_01301	15959	A/T	AT	AA
611	Sc.AJ_01307	22579	C/A	CA	CC
612	Sc.AJ_01312	15641	G/A	GA	GG
613	Sc.AJ_01315	36058	T/A	TA	TT
614	Sc.AJ_01316	24483	A/G	AG	AA
615	Sc.AJ_01319	3546	T/C	TC	TT
616	Sc.AJ_01319	3549	T/G	TG	TT
617	Sc.AJ_01319	3890	G/A	GA	GG
618	Sc.AJ_01319	3898	G/C	GC	GG
619	Sc.AJ_01319	4935	C/G	CG	CC
620	Sc.AJ_01319	8589	C/T	CT	CC
621	Sc.AJ_01320	17103	A/G	AG	AA
622	Sc.AJ_01320	29531	G/A	GA	GG
623	Sc.AJ_01321	26122	A/G	AG	AA
624	Sc.AJ_01321	4019	T/C	TC	TT
625	Sc.AJ_01324	24326	A/T	AT	AA
626	Sc.AJ_01324	24347	G/A	GA	GG
627	Sc.AJ_01325	33579	A/G	AG	AA
628	Sc.AJ_01325	34905	C/T	CT	CC
629	Sc.AJ_01331	36464	A/C	AC	AA
630	Sc.AJ_01333	17769	A/G	AG	AA
631	Sc.AJ_01334	20025	G/A	GA	GG
632	Sc.AJ_01334	20039	G/A	GA	GG
633	Sc.AJ_01335	10682	T/G	TG	TT
634	Sc.AJ_01335	10688	C/T	CT	CC
635	Sc.AJ_01338	24957	T/A	TA	TT
636	Sc.AJ_01340	21338	T/C	TC	TT
637	Sc.AJ_01340	31220	A/G	AG	AA
638	Sc.AJ_01342	39270	C/A	CA	CC
639	Sc.AJ_01345	3220	A/G	AG	AA
640	Sc.AJ_01345	3256	C/T	CT	CC
641	Sc.AJ_01352	11120	G/A	GA	GG
642	Sc.AJ_01352	11153	G/A	GA	GG
643	Sc.AJ_01355	28196	A/T	AT	AA
644	Sc.AJ_01355	28216	C/T	CT	CC
645	Sc.AJ_01362	15110	C/T	CT	CC
646	Sc.AJ_01379	15528	A/C	AC	AA
647	Sc.AJ_01379	15546	C/A	CA	CC
648	Sc.AJ_01381	12967	A/G	AG	AA
649	Sc.AJ_01383	26311	A/G	AG	AA
650	Sc.AJ_01383	4238	T/C	TC	TT
651	Sc.AJ_01385	18161	A/T	AT	AA
652	Sc.AJ_01385	18196	A/G	AG	AA
653	Sc.AJ_01389	17976	G/A	GA	GG
654	Sc.AJ_01394	23684	G/A	GA	GG
655	Sc.AJ_01396	24187	A/G	AG	AA
656	Sc.AJ_01396	24218	C/G	CG	CC
657	Sc.AJ_01401	13699	A/T	AT	AA
658	Sc.AJ_01418	19982	C/T	CT	CC
659	Sc.AJ_01420	17519	G/C	GC	GG
660	Sc.AJ_01420	17522	G/T	GT	GG
661	Sc.AJ_01433	20085	T/A	TA	TT
662	Sc.AJ_01440	34923	C/T	CT	CC
663	Sc.AJ_01442	17720	T/A	TA	TT
664	Sc.AJ_01442	8962	C/G	CG	CC
665	Sc.AJ_01443	10419	T/A	TA	TT
666	Sc.AJ_01443	25692	C/A	CA	CC
667	Sc.AJ_01444	17610	C/T	CT	CC
668	Sc.AJ_01449	1673	T/C	TC	TT
669	Sc.AJ_01451	16095	G/A	GA	GG
670	Sc.AJ_01452	31642	G/C	GC	GG
671	Sc.AJ_01462	38532	C/T	CT	CC
672	Sc.AJ_01462	38534	G/T	GT	GG
673	Sc.AJ_01472	6801	G/T	GT	GG
674	Sc.AJ_01475	14406	T/C	TC	TT
675	Sc.AJ_01475	3923	G/A	GA	GG
676	Sc.AJ_01485	8220	T/C	TC	TT
677	Sc.AJ_01489	33249	C/T	CT	CC
678	Sc.AJ_01489	33342	C/G	CG	CC
679	Sc.AJ_01489	33355	G/A	GA	GG
680	Sc.AJ_01491	13205	G/A	GA	GG
681	Sc.AJ_01494	30179	A/C	AC	AA
682	Sc.AJ_01506	24117	A/T	AT	AA
683	Sc.AJ_01510	11649	C/T	CT	CC
684	Sc.AJ_01515	14377	T/C	TC	TT
685	Sc.AJ_01517	38373	C/T	CT	CC
686	Sc.AJ_01519	30477	T/G	TG	TT
687	Sc.AJ_01528	9281	C/A	CA	CC
688	Sc.AJ_01536	24953	A/G	AG	AA
689	Sc.AJ_01537	23342	G/A	GA	GG
690	Sc.AJ_01541	716	G/A	GA	GG
691	Sc.AJ_01551	34074	C/G	CG	CC
692	Sc.AJ_01551	34083	A/T	AT	AA
693	Sc.AJ_01553	15421	A/G	AG	AA
694	Sc.AJ_01555	31505	G/A	GA	GG
695	Sc.AJ_01555	31519	T/A	TA	TT
696	Sc.AJ_01561	22357	T/A	TA	TT
697	Sc.AJ_01561	22358	A/G	AG	AA
698	Sc.AJ_01565	21869	T/C	TC	TT
699	Sc.AJ_01575	1696	C/T	CT	CC
700	Sc.AJ_01576	22225	G/C	GC	GG
701	Sc.AJ_01585	17329	T/C	TC	TT
702	Sc.AJ_01586	11282	T/C	TC	TT
703	Sc.AJ_01587	14653	G/A	GA	GG
704	Sc.AJ_01589	18342	G/A	GA	GG
705	Sc.AJ_01589	18343	C/T	CT	CC
706	Sc.AJ_01589	29841	C/T	CT	CC
707	Sc.AJ_01595	1745	A/C	AC	AA
708	Sc.AJ_01595	1754	A/T	AT	AA
709	Sc.AJ_01596	23585	C/A	CA	CC
710	Sc.AJ_01598	16571	A/C	AC	AA
711	Sc.AJ_01606	6463	G/A	GA	GG
712	Sc.AJ_01612	16742	T/G	TG	TT
713	Sc.AJ_01618	21417	C/T	CT	CC
714	Sc.AJ_01618	21834	G/A	GA	GG
715	Sc.AJ_01624	14678	G/A	GA	GG
716	Sc.AJ_01625	6360	T/C	TC	TT
717	Sc.AJ_01627	16817	A/T	AT	AA
718	Sc.AJ_01627	32188	T/C	TC	TT
719	Sc.AJ_01645	26128	T/C	CT	TT
720	Sc.AJ_01650	22526	C/T	CT	CC
721	Sc.AJ_01653	10204	T/C	TC	TT
722	Sc.AJ_01654	27831	C/G	CG	CC
723	Sc.AJ_01654	5235	A/G	AG	AA
724	Sc.AJ_01655	13271	A/C	AC	AA
725	Sc.AJ_01657	25159	G/A	GA	GG
726	Sc.AJ_01657	31709	A/G	AG	AA
727	Sc.AJ_01659	19731	G/A	GA	GG
728	Sc.AJ_01665	27217	A/G	AG	AA
729	Sc.AJ_01665	27470	T/C	TC	TT
730	Sc.AJ_01665	27480	T/C	TC	TT
731	Sc.AJ_01665	27484	G/A	GA	GG
732	Sc.AJ_01665	27562	G/A	GA	GG
733	Sc.AJ_01665	32709	G/A	GA	GG
734	Sc.AJ_01670	17133	T/C	TC	TT
735	Sc.AJ_01672	27308	T/C	TC	TT
736	Sc.AJ_01684	30025	C/T	CT	CC
737	Sc.AJ_01694	14679	A/G	AG	AA
738	Sc.AJ_01694	14689	G/A	GA	GG
739	Sc.AJ_01694	35067	A/C	AC	AA
740	Sc.AJ_01694	35204	A/C	AC	AA
741	Sc.AJ_01694	4369	T/G	TG	TT
742	Sc.AJ_01708	26988	A/G	AG	AA
743	Sc.AJ_01711	32613	A/G	AG	AA
744	Sc.AJ_01712	15694	C/T	CT	CC
745	Sc.AJ_01712	25872	T/A	TA	TT
746	Sc.AJ_01718	2100	G/A	GA	GG
747	Sc.AJ_01731	1064	A/T	AT	AA
748	Sc.AJ_01732	14230	C/T	CT	CC
749	Sc.AJ_01735	24737	T/C	TC	TT
750	Sc.AJ_01746	5959	G/A	GA	GG
751	Sc.AJ_01749	8106	A/T	AT	AA
752	Sc.AJ_01749	8129	T/C	TC	TT
753	Sc.AJ_01749	8132	G/T	GT	GG
754	Sc.AJ_01749	8150	T/C	TC	TT
755	Sc.AJ_01751	23691	C/T	CT	CC
756	Sc.AJ_01751	23703	C/A	CA	CC
757	Sc.AJ_01751	27357	G/A	GA	GG
758	Sc.AJ_01751	32686	C/T	CT	CC
759	Sc.AJ_01751	32705	G/A	GA	GG
760	Sc.AJ_01752	30850	C/A	CA	CC
761	Sc.AJ_01753	7839	A/T	AT	AA
762	Sc.AJ_01753	7919	G/A	GA	GG
763	Sc.AJ_01759	16305	G/C	GC	GG
764	Sc.AJ_01764	12326	C/G	CG	CC
765	Sc.AJ_01766	13578	G/T	GT	GG
766	Sc.AJ_01766	13587	T/C	TC	TT
767	Sc.AJ_01766	7680	G/A	GA	GG
768	Sc.AJ_01767	16383	A/G	AG	AA
769	Sc.AJ_01772	35283	G/A	GA	GG
770	Sc.AJ_01774	18590	A/G	AG	AA
771	Sc.AJ_01776	36549	C/T	CT	CC
772	Sc.AJ_01777	15521	C/T	CT	CC
773	Sc.AJ_01777	15546	A/G	AG	AA
774	Sc.AJ_01777	15558	C/T	CT	CC
775	Sc.AJ_01777	22840	T/A	TA	TT
776	Sc.AJ_01796	24084	G/C	GC	GG
777	Sc.AJ_01806	27178	G/C	GC	GG
778	Sc.AJ_01819	26574	G/A	GA	GG
779	Sc.AJ_01826	18446	G/A	GA	GG
780	Sc.AJ_01826	18485	T/C	TC	TT
781	Sc.AJ_01831	33717	G/C	GC	GG
782	Sc.AJ_01831	33897	C/G	CG	CC
783	Sc.AJ_01836	23648	G/A	GA	GG
784	Sc.AJ_01839	468	G/C	GC	GG
785	Sc.AJ_01840	23269	C/G	CG	CC
786	Sc.AJ_01840	23325	G/C	GC	GG
787	Sc.AJ_01848	35434	G/C	GC	GG
788	Sc.AJ_01851	21797	C/T	CT	CC
789	Sc.AJ_01853	33301	A/C	AC	AA
790	Sc.AJ_01868	29102	C/T	CT	CC
791	Sc.AJ_01868	29152	C/A	CA	CC
792	Sc.AJ_01880	12257	A/G	AG	AA
793	Sc.AJ_01880	12265	T/C	TC	TT
794	Sc.AJ_01880	12266	G/T	GT	GG
795	Sc.AJ_01880	14664	A/G	AG	AA
796	Sc.AJ_01880	14672	C/T	CT	CC
797	Sc.AJ_01881	28077	C/G	CG	CC
798	Sc.AJ_01886	22118	T/G	TG	TT
799	Sc.AJ_01893	18319	C/A	CA	CC
800	Sc.AJ_01901	29999	C/T	CT	CC
801	Sc.AJ_01905	13865	C/G	CG	CC
802	Sc.AJ_01905	15491	T/C	TC	TT
803	Sc.AJ_01905	16961	T/C	TC	TT
804	Sc.AJ_01915	12720	C/A	CA	CC
805	Sc.AJ_01927	16417	T/C	TC	TT
806	Sc.AJ_01927	16475	A/T	AT	AA
807	Sc.AJ_01928	5833	A/C	AC	AA
808	Sc.AJ_01928	796	C/A	CA	CC
809	Sc.AJ_01928	842	A/G	AG	AA
810	Sc.AJ_01932	25614	C/T	CT	CC
811	Sc.AJ_01949	30951	G/C	GC	GG
812	Sc.AJ_01952	26478	T/C	TC	TT
813	Sc.AJ_01959	30236	G/A	GA	GG
814	Sc.AJ_01963	2043	C/T	CT	CC
815	Sc.AJ_01969	28518	C/G	CG	CC
816	Sc.AJ_01970	29592	G/T	GT	GG
817	Sc.AJ_01975	30056	T/C	TC	TT
818	Sc.AJ_01976	28673	G/A	GA	GG
819	Sc.AJ_01978	12625	A/G	AG	AA
820	Sc.AJ_01982	15869	T/G	TG	TT
821	Sc.AJ_01982	6977	T/A	TA	TT
822	Sc.AJ_01992	25344	A/G	GA	AA
823	Sc.AJ_01992	25351	A/G	GA	AA
824	Sc.AJ_01992	25355	T/C	CT	TT
825	Sc.AJ_01995	13838	G/T	GT	GG
826	Sc.AJ_02001	30511	A/T	AT	AA
827	Sc.AJ_02001	30519	T/A	TA	TT
828	Sc.AJ_02004	22905	A/G	AG	AA
829	Sc.AJ_02004	22914	A/T	AT	AA
830	Sc.AJ_02007	18989	T/C	TC	TT
831	Sc.AJ_02007	4054	A/G	AG	AA
832	Sc.AJ_02010	31710	T/C	TC	TT
833	Sc.AJ_02014	29216	G/T	GT	GG
834	Sc.AJ_02019	6645	G/C	GC	GG
835	Sc.AJ_02025	7327	A/G	AG	AA
836	Sc.AJ_02029	6377	T/C	TC	TT
837	Sc.AJ_02039	10469	A/C	AC	AA
838	Sc.AJ_02040	18471	G/A	GA	GG
839	Sc.AJ_02044	28325	A/G	AG	AA
840	Sc.AJ_02044	28351	A/G	AG	AA
841	Sc.AJ_02044	3256	G/C	GC	GG
842	Sc.AJ_02044	3267	G/C	GC	GG
843	Sc.AJ_02049	27975	G/C	GC	GG
844	Sc.AJ_02051	2509	T/C	TC	TT
845	Sc.AJ_02051	28791	C/T	CT	CC
846	Sc.AJ_02052	23079	C/T	CT	CC
847	Sc.AJ_02052	23093	G/A	GA	GG
848	Sc.AJ_02052	23154	T/C	TC	TT
849	Sc.AJ_02064	28793	G/C	GC	GG
850	Sc.AJ_02079	8120	G/A	GA	GG
851	Sc.AJ_02079	8125	A/G	AG	AA
852	Sc.AJ_02079	8163	T/C	TC	TT
853	Sc.AJ_02081	2039	T/C	TC	TT
854	Sc.AJ_02087	30128	A/T	AT	AA
855	Sc.AJ_02087	30134	G/A	GA	GG
856	Sc.AJ_02087	30605	A/C	AC	AA
857	Sc.AJ_02087	30629	G/C	GC	GG
858	Sc.AJ_02100	16068	C/G	CG	CC
859	Sc.AJ_02101	17911	T/G	TG	TT
860	Sc.AJ_02101	23504	C/T	CT	CC
861	Sc.AJ_02102	6085	T/G	TG	TT
862	Sc.AJ_02104	20297	T/C	TC	TT
863	Sc.AJ_02105	26911	G/C	GC	GG
864	Sc.AJ_02108	6095	A/G	AG	AA
865	Sc.AJ_02112	10943	C/G	CG	CC
866	Sc.AJ_02117	9917	C/T	CT	CC
867	Sc.AJ_02121	5627	C/G	CG	CC
868	Sc.AJ_02123	28510	G/C	GC	GG
869	Sc.AJ_02127	9494	C/G	CG	CC
870	Sc.AJ_02132	23276	G/A	GA	GG
871	Sc.AJ_02145	25998	C/A	CA	CC
872	Sc.AJ_02150	3554	A/G	AG	AA
873	Sc.AJ_02155	25560	G/C	GC	GG
874	Sc.AJ_02159	22755	C/T	CT	CC
875	Sc.AJ_02164	971	G/A	GA	GG
876	Sc.AJ_02169	13248	G/C	CG	GG
877	Sc.AJ_02174	29979	A/G	AG	AA
878	Sc.AJ_02178	13101	G/T	GT	GG
879	Sc.AJ_02181	14666	A/C	AC	AA
880	Sc.AJ_02187	10479	C/T	CT	CC
881	Sc.AJ_02193	2784	G/A	GA	GG
882	Sc.AJ_02205	27099	C/T	CT	CC
883	Sc.AJ_02215	1893	G/A	GA	GG
884	Sc.AJ_02226	26874	A/G	AG	AA
885	Sc.AJ_02229	24721	C/A	CA	CC
886	Sc.AJ_02229	24733	T/C	TC	TT
887	Sc.AJ_02229	24744	A/T	AT	AA
888	Sc.AJ_02239	28586	G/A	GA	GG
889	Sc.AJ_02239	28609	G/A	GA	GG
890	Sc.AJ_02243	21036	A/C	AC	AA
891	Sc.AJ_02272	6744	G/A	GA	GG
892	Sc.AJ_02281	28113	A/T	AT	AA
893	Sc.AJ_02298	27500	A/T	AT	AA
894	Sc.AJ_02298	27602	C/G	CG	CC
895	Sc.AJ_02306	2783	T/G	TG	TT
896	Sc.AJ_02306	29448	A/T	AT	AA
897	Sc.AJ_02314	28525	G/A	GA	GG
898	Sc.AJ_02314	28545	G/A	GA	GG
899	Sc.AJ_02317	21961	G/A	GA	GG
900	Sc.AJ_02318	30777	T/A	TA	TT
901	Sc.AJ_02321	20289	G/A	GA	GG
902	Sc.AJ_02324	6236	G/A	GA	GG
903	Sc.AJ_02326	14070	G/A	GA	GG
904	Sc.AJ_02326	14080	A/G	AG	AA
905	Sc.AJ_02331	28208	G/A	GA	GG
906	Sc.AJ_02331	28237	T/C	TC	TT
907	Sc.AJ_02332	19787	A/C	CA	AA
908	Sc.AJ_02332	19792	C/T	TC	CC
909	Sc.AJ_02333	25941	A/T	AT	AA
910	Sc.AJ_02345	9264	G/A	GA	GG
911	Sc.AJ_02353	25308	A/G	AG	AA
912	Sc.AJ_02363	20636	C/T	CT	CC
913	Sc.AJ_02371	18248	A/G	AG	AA
914	Sc.AJ_02371	18253	A/G	AG	AA
915	Sc.AJ_02371	18262	T/A	TA	TT
916	Sc.AJ_02373	28193	G/A	GA	GG
917	Sc.AJ_02406	8810	C/T	TC	CC
918	Sc.AJ_02412	7720	C/T	CT	CC
919	Sc.AJ_02414	12608	G/C	GC	GG
920	Sc.AJ_02414	12645	G/A	GA	GG
921	Sc.AJ_02418	5693	C/T	CT	CC
922	Sc.AJ_02421	16199	C/G	CG	CC
923	Sc.AJ_02430	29199	A/T	AT	AA
924	Sc.AJ_02450	23725	A/C	AC	AA
925	Sc.AJ_02456	17796	C/A	CA	CC
926	Sc.AJ_02461	13763	C/A	CA	CC
927	Sc.AJ_02462	7892	G/T	GT	GG
928	Sc.AJ_02465	27959	C/A	CA	CC
929	Sc.AJ_02471	10993	T/A	TA	TT
930	Sc.AJ_02476	5967	T/C	TC	TT
931	Sc.AJ_02479	24547	A/G	AG	AA
932	Sc.AJ_02480	22346	A/C	AC	AA
933	Sc.AJ_02485	13015	A/C	AC	AA
934	Sc.AJ_02485	8723	T/A	TA	TT
935	Sc.AJ_02492	4607	T/G	TG	TT
936	Sc.AJ_02499	9469	T/A	TA	TT
937	Sc.AJ_02499	9560	G/A	GA	GG
938	Sc.AJ_02517	22131	A/G	AG	AA
939	Sc.AJ_02524	7793	C/T	CT	CC
940	Sc.AJ_02528	12995	T/A	TA	TT
941	Sc.AJ_02537	24744	A/T	AT	AA
942	Sc.AJ_02562	18799	A/G	AG	AA
943	Sc.AJ_02567	14608	A/G	AG	AA
944	Sc.AJ_02567	14650	C/G	CG	CC
945	Sc.AJ_02579	18498	G/C	GC	GG
946	Sc.AJ_02581	13150	T/G	TG	TT
947	Sc.AJ_02581	13154	G/C	GC	GG
948	Sc.AJ_02602	10448	G/A	GA	GG
949	Sc.AJ_02603	25198	T/C	TC	TT
950	Sc.AJ_02603	25233	A/C	AC	AA
951	Sc.AJ_02603	25279	G/A	GA	GG
952	Sc.AJ_02606	18361	G/A	GA	GG
953	Sc.AJ_02606	18364	T/A	TA	TT
954	Sc.AJ_02611	2028	C/T	CT	CC
955	Sc.AJ_02617	6668	C/T	CT	CC
956	Sc.AJ_02618	27989	C/A	CA	CC
957	Sc.AJ_02618	27990	A/T	AT	AA
958	Sc.AJ_02621	8794	G/A	GA	GG
959	Sc.AJ_02623	7926	G/A	GA	GG
960	Sc.AJ_02623	7927	T/C	TC	TT
961	Sc.AJ_02636	26947	T/C	TC	TT
962	Sc.AJ_02643	27262	G/A	GA	GG
963	Sc.AJ_02643	27278	G/A	GA	GG
964	Sc.AJ_02643	27298	C/T	CT	CC
965	Sc.AJ_02657	26986	C/A	CA	CC
966	Sc.AJ_02659	9280	G/C	GC	GG
967	Sc.AJ_02659	9303	C/T	CT	CC
968	Sc.AJ_02660	24304	C/T	CT	CC
969	Sc.AJ_02660	24328	A/T	AT	AA
970	Sc.AJ_02660	24343	C/T	CT	CC
971	Sc.AJ_02671	27017	T/C	TC	TT
972	Sc.AJ_02699	16184	A/T	AT	AA
973	Sc.AJ_02724	18493	C/A	CA	CC
974	Sc.AJ_02727	29406	G/A	GA	GG
975	Sc.AJ_02730	11959	T/C	TC	TT
976	Sc.AJ_02752	17024	G/A	GA	GG
977	Sc.AJ_02752	17040	T/A	TA	TT
978	Sc.AJ_02753	13932	C/A	CA	CC
979	Sc.AJ_02759	8534	G/A	GA	GG
980	Sc.AJ_02760	26300	A/G	AG	AA
981	Sc.AJ_02769	2311	C/T	CT	CC
982	Sc.AJ_02769	23581	A/C	AC	AA
983	Sc.AJ_02769	23675	G/C	GC	GG
984	Sc.AJ_02769	23677	C/T	CT	CC
985	Sc.AJ_02775	4566	C/T	CT	CC
986	Sc.AJ_02783	3283	C/T	CT	CC
987	Sc.AJ_02814	7442	G/A	GA	GG
988	Sc.AJ_02831	23245	C/A	CA	CC
989	Sc.AJ_02833	11281	T/A	TA	TT
990	Sc.AJ_02851	14441	T/A	TA	TT
991	Sc.AJ_02854	25187	A/C	AC	AA
992	Sc.AJ_02873	14192	A/T	AT	AA
993	Sc.AJ_02887	22722	C/A	CA	CC
994	Sc.AJ_02893	5603	G/A	GA	GG
995	Sc.AJ_02895	6612	T/A	TA	TT
996	Sc.AJ_02898	3731	A/C	AC	AA
997	Sc.AJ_02900	26993	C/A	CA	CC
998	Sc.AJ_02903	9221	T/A	TA	TT
999	Sc.AJ_02903	9223	A/G	AG	AA
1000	Sc.AJ_02911	14881	G/T	GT	GG
1001	Sc.AJ_02915	3696	G/A	GA	GG
1002	Sc.AJ_02915	4765	C/T	CT	CC
1003	Sc.AJ_02916	8117	C/A	CA	CC
1004	Sc.AJ_02916	8120	G/T	GT	GG
1005	Sc.AJ_02919	6254	G/C	GC	GG
1006	Sc.AJ_02932	16336	C/T	CT	CC
1007	Sc.AJ_02932	16574	C/T	CT	CC
1008	Sc.AJ_02937	8889	T/G	TG	TT
1009	Sc.AJ_02939	16372	G/A	GA	GG
1010	Sc.AJ_02942	19866	A/G	AG	AA
1011	Sc.AJ_02955	5062	A/T	AT	AA
1012	Sc.AJ_02961	25469	C/A	CA	CC
1013	Sc.AJ_02966	6432	C/A	CA	CC
1014	Sc.AJ_02982	10746	G/C	GC	GG
1015	Sc.AJ_02993	23457	C/T	CT	CC
1016	Sc.AJ_02998	5006	T/G	TG	TT
1017	Sc.AJ_03007	7083	C/T	CT	CC
1018	Sc.AJ_03007	7774	A/T	AT	AA
1019	Sc.AJ_03007	7959	G/A	GA	GG
1020	Sc.AJ_03007	7984	C/T	CT	CC
1021	Sc.AJ_03007	7988	G/A	GA	GG
1022	Sc.AJ_03007	7992	G/A	GA	GG
1023	Sc.AJ_03010	19139	G/T	GT	GG
1024	Sc.AJ_03010	19162	T/A	TA	TT
1025	Sc.AJ_03010	19181	G/T	GT	GG
1026	Sc.AJ_03021	7619	A/G	AG	AA
1027	Sc.AJ_03045	24099	C/G	CG	CC
1028	Sc.AJ_03068	25265	A/G	AG	AA
1029	Sc.AJ_03080	2605	T/C	TC	TT
1030	Sc.AJ_03087	9581	A/T	AT	AA
1031	Sc.AJ_03113	16074	T/C	TC	TT
1032	Sc.AJ_03113	5008	C/T	CT	CC
1033	Sc.AJ_03117	8225	C/T	CT	CC
1034	Sc.AJ_03119	1967	T/G	TG	TT
1035	Sc.AJ_03121	13841	T/C	TC	TT
1036	Sc.AJ_03126	3330	A/G	AG	AA
1037	Sc.AJ_03126	4129	G/C	GC	GG
1038	Sc.AJ_03128	13198	C/T	CT	CC
1039	Sc.AJ_03128	13240	C/T	CT	CC
1040	Sc.AJ_03128	13245	G/A	GA	GG
1041	Sc.AJ_03134	25404	A/C	AC	AA
1042	Sc.AJ_03134	6977	T/C	TC	TT
1043	Sc.AJ_03140	19340	A/C	CA	AA
1044	Sc.AJ_03153	931	T/C	TC	TT
1045	Sc.AJ_03161	17665	G/A	GA	GG
1046	Sc.AJ_03164	13503	G/A	GA	GG
1047	Sc.AJ_03167	26130	T/C	TC	TT
1048	Sc.AJ_03167	26136	G/A	GA	GG
1049	Sc.AJ_03167	26156	G/A	GA	GG
1050	Sc.AJ_03174	22111	G/T	GT	GG
1051	Sc.AJ_03177	5551	G/C	GC	GG
1052	Sc.AJ_03188	6582	G/A	GA	GG
1053	Sc.AJ_03189	12987	A/G	AG	AA
1054	Sc.AJ_03189	16195	C/T	CT	CC
1055	Sc.AJ_03210	8291	T/G	TG	TT
1056	Sc.AJ_03210	8292	C/A	CA	CC
1057	Sc.AJ_03221	5774	C/A	CA	CC
1058	Sc.AJ_03224	5820	A/G	AG	AA
1059	Sc.AJ_03231	13526	C/T	CT	CC
1060	Sc.AJ_03231	9313	C/T	CT	CC
1061	Sc.AJ_03243	10679	G/A	GA	GG
1062	Sc.AJ_03258	5587	C/T	CT	CC
1063	Sc.AJ_03258	5596	C/T	CT	CC
1064	Sc.AJ_03263	6298	G/A	GA	GG
1065	Sc.AJ_03265	8240	G/C	GC	GG
1066	Sc.AJ_03269	1007	T/C	TC	TT
1067	Sc.AJ_03270	10943	G/C	GC	GG
1068	Sc.AJ_03278	14345	G/A	GA	GG
1069	Sc.AJ_03284	24901	A/T	AT	AA
1070	Sc.AJ_03289	13748	T/A	TA	TT
1071	Sc.AJ_03293	9141	T/C	TC	TT
1072	Sc.AJ_03321	19684	G/A	GA	GG
1073	Sc.AJ_03327	14164	T/G	TG	TT
1074	Sc.AJ_03330	19470	G/A	GA	GG
1075	Sc.AJ_03332	10927	C/A	CA	CC
1076	Sc.AJ_03332	10928	T/A	TA	TT
1077	Sc.AJ_03337	24672	G/A	GA	GG
1078	Sc.AJ_03337	3751	T/C	TC	TT
1079	Sc.AJ_03337	9552	C/T	CT	CC
1080	Sc.AJ_03341	3425	G/A	GA	GG
1081	Sc.AJ_03341	3431	C/T	CT	CC
1082	Sc.AJ_03355	14022	T/C	TC	TT
1083	Sc.AJ_03364	2884	A/G	AG	AA
1084	Sc.AJ_03374	23068	A/T	AT	AA
1085	Sc.AJ_03374	23082	A/C	AC	AA
1086	Sc.AJ_03374	23093	A/T	AT	AA
1087	Sc.AJ_03377	4931	A/T	AT	AA
1088	Sc.AJ_03383	8462	A/G	AG	AA
1089	Sc.AJ_03384	5976	C/T	CT	CC
1090	Sc.AJ_03398	2310	A/C	AC	AA
1091	Sc.AJ_03406	7886	G/A	GA	GG
1092	Sc.AJ_03408	13326	G/A	GA	GG
1093	Sc.AJ_03421	2902	C/T	CT	CC
1094	Sc.AJ_03421	2968	C/T	CT	CC
1095	Sc.AJ_03421	3003	A/G	AG	AA
1096	Sc.AJ_03430	8290	T/G	TG	TT
1097	Sc.AJ_03434	21874	C/T	CT	CC
1098	Sc.AJ_03434	23783	G/A	GA	GG
1099	Sc.AJ_03441	2834	T/C	TC	TT
1100	Sc.AJ_03459	13661	G/A	GA	GG
1101	Sc.AJ_03460	19364	C/T	CT	CC
1102	Sc.AJ_03460	19393	A/G	AG	AA
1103	Sc.AJ_03463	5294	C/T	CT	CC
1104	Sc.AJ_03467	2839	C/T	CT	CC
1105	Sc.AJ_03473	15811	T/A	TA	TT
1106	Sc.AJ_03475	18974	G/A	GA	GG
1107	Sc.AJ_03490	71	A/T	AT	AA
1108	Sc.AJ_03490	72	T/G	TG	TT
1109	Sc.AJ_03498	17342	C/A	CA	CC
1110	Sc.AJ_03520	9091	T/C	CT	TT
1111	Sc.AJ_03526	1586	C/T	CT	CC
1112	Sc.AJ_03544	13991	C/G	CG	CC
1113	Sc.AJ_03544	18126	C/T	CT	CC
1114	Sc.AJ_03586	1452	C/A	CA	CC
1115	Sc.AJ_03597	15744	C/T	CT	CC
1116	Sc.AJ_03600	4147	T/C	TC	TT
1117	Sc.AJ_03601	16148	C/G	GC	CC
1118	Sc.AJ_03616	17469	A/G	AG	AA
1119	Sc.AJ_03618	20123	T/A	TA	TT
1120	Sc.AJ_03630	6241	C/T	CT	CC
1121	Sc.AJ_03633	17496	G/A	GA	GG
1122	Sc.AJ_03639	1349	A/G	AG	AA
1123	Sc.AJ_03643	7138	G/A	GA	GG
1124	Sc.AJ_03645	7969	T/A	TA	TT
1125	Sc.AJ_03655	17264	A/C	AC	AA
1126	Sc.AJ_03661	3188	A/G	AG	AA
1127	Sc.AJ_03669	6608	G/A	GA	GG
1128	Sc.AJ_03673	8537	G/A	GA	GG
1129	Sc.AJ_03676	16016	G/A	GA	GG
1130	Sc.AJ_03686	18716	T/C	TC	TT
1131	Sc.AJ_03688	6067	T/G	TG	TT
1132	Sc.AJ_03690	4668	C/G	CG	CC
1133	Sc.AJ_03695	23220	G/A	GA	GG
1134	Sc.AJ_03695	23257	C/T	CT	CC
1135	Sc.AJ_03711	14725	T/C	TC	TT
1136	Sc.AJ_03711	14733	A/G	AG	AA
1137	Sc.AJ_03714	22798	A/C	AC	AA
1138	Sc.AJ_03721	8286	G/T	GT	GG
1139	Sc.AJ_03736	2772	C/T	CT	CC
1140	Sc.AJ_03736	2787	C/T	CT	CC
1141	Sc.AJ_03743	11929	G/A	GA	GG
1142	Sc.AJ_03743	16215	G/A	GA	GG
1143	Sc.AJ_03769	12051	A/T	AT	AA
1144	Sc.AJ_03769	12059	C/A	CA	CC
1145	Sc.AJ_03774	5761	T/C	TC	TT
1146	Sc.AJ_03788	6693	G/T	GT	GG
1147	Sc.AJ_03804	10846	T/C	TC	TT
1148	Sc.AJ_03804	10995	G/A	GA	GG
1149	Sc.AJ_03804	6592	G/A	GA	GG
1150	Sc.AJ_03805	14263	C/T	CT	CC
1151	Sc.AJ_03815	17404	C/A	CA	CC
1152	Sc.AJ_03815	17405	C/T	CT	CC
1153	Sc.AJ_03819	15291	C/T	CT	CC
1154	Sc.AJ_03823	11504	C/T	CT	CC
1155	Sc.AJ_03833	14770	C/T	CT	CC
1156	Sc.AJ_03839	6856	G/C	GC	GG
1157	Sc.AJ_03848	22983	G/A	GA	GG
1158	Sc.AJ_03860	5604	A/G	AG	AA
1159	Sc.AJ_03863	7585	T/C	TC	TT
1160	Sc.AJ_03863	7595	G/A	GA	GG
1161	Sc.AJ_03863	7610	G/A	GA	GG
1162	Sc.AJ_03865	1002	T/G	TG	TT
1163	Sc.AJ_03872	16643	T/C	CT	TT
1164	Sc.AJ_03872	16664	C/T	TC	CC
1165	Sc.AJ_03884	15420	T/C	TC	TT
1166	Sc.AJ_03893	10537	C/A	CA	CC
1167	Sc.AJ_03893	5260	T/C	TC	TT
1168	Sc.AJ_03897	14123	C/G	CG	CC
1169	Sc.AJ_03899	13688	G/A	GA	GG
1170	Sc.AJ_03899	8146	A/T	AT	AA
1171	Sc.AJ_03900	10563	G/A	GA	GG
1172	Sc.AJ_03921	15843	C/A	CA	CC
1173	Sc.AJ_03923	17376	G/C	GC	GG
1174	Sc.AJ_03928	15298	G/A	GA	GG
1175	Sc.AJ_03941	2971	C/T	CT	CC
1176	Sc.AJ_03945	14813	A/G	AG	AA
1177	Sc.AJ_03945	14830	C/T	CT	CC
1178	Sc.AJ_03947	14369	A/T	AT	AA
1179	Sc.AJ_03962	7264	A/C	AC	AA
1180	Sc.AJ_03965	16911	T/A	TA	TT
1181	Sc.AJ_03965	16913	G/A	GA	GG
1182	Sc.AJ_03965	16937	G/A	GA	GG
1183	Sc.AJ_03965	16941	C/T	CT	CC
1184	Sc.AJ_03965	16960	A/G	AG	AA
1185	Sc.AJ_03965	16967	G/A	GA	GG
1186	Sc.AJ_03965	16970	A/C	AC	AA
1187	Sc.AJ_03969	1144	T/A	TA	TT
1188	Sc.AJ_03969	14374	G/C	GC	GG
1189	Sc.AJ_03983	16306	C/T	CT	CC
1190	Sc.AJ_03992	6870	T/C	TC	TT
1191	Sc.AJ_03997	120	C/T	CT	CC
1192	Sc.AJ_04009	17073	C/T	CT	CC
1193	Sc.AJ_04016	15938	C/G	CG	CC
1194	Sc.AJ_04016	15947	A/T	AT	AA
1195	Sc.AJ_04021	7878	T/C	TC	TT
1196	Sc.AJ_04093	9499	G/T	GT	GG
1197	Sc.AJ_04093	9516	T/C	TC	TT
1198	Sc.AJ_04093	9523	C/G	CG	CC
1199	Sc.AJ_04093	9529	A/T	AT	AA
1200	Sc.AJ_04093	9650	A/G	AG	AA
1201	Sc.AJ_04103	13097	A/G	AG	AA
1202	Sc.AJ_04103	14624	C/T	CT	CC
1203	Sc.AJ_04109	5326	C/G	CG	CC
1204	Sc.AJ_04131	12481	A/G	AG	AA
1205	Sc.AJ_04131	12490	C/G	CG	CC
1206	Sc.AJ_04139	15498	C/G	CG	CC
1207	Sc.AJ_04143	15772	C/A	CA	CC
1208	Sc.AJ_04153	6567	T/G	TG	TT
1209	Sc.AJ_04158	6299	C/T	CT	CC
1210	Sc.AJ_04165	8353	A/G	AG	AA
1211	Sc.AJ_04166	20332	T/C	TC	TT
1212	Sc.AJ_04166	5981	C/T	CT	CC
1213	Sc.AJ_04177	2063	G/C	GC	GG
1214	Sc.AJ_04178	8804	A/G	AG	AA
1215	Sc.AJ_04195	13818	G/T	GT	GG
1216	Sc.AJ_04195	13856	C/T	CT	CC
1217	Sc.AJ_04197	2082	C/T	CT	CC
1218	Sc.AJ_04209	1425	G/A	GA	GG
1219	Sc.AJ_04209	1498	G/A	GA	GG
1220	Sc.AJ_04212	6620	C/T	CT	CC
1221	Sc.AJ_04223	9068	G/A	GA	GG
1222	Sc.AJ_04226	10551	C/T	CT	CC
1223	Sc.AJ_04231	1000	C/T	TC	CC
1224	Sc.AJ_04233	8880	G/A	GA	GG
1225	Sc.AJ_04236	20063	T/G	TG	TT
1226	Sc.AJ_04253	8546	G/A	GA	GG
1227	Sc.AJ_04267	6395	C/T	CT	CC
1228	Sc.AJ_04267	8419	T/C	TC	TT
1229	Sc.AJ_04268	4795	G/A	GA	GG
1230	Sc.AJ_04269	19964	A/G	AG	AA
1231	Sc.AJ_04275	7470	A/C	AC	AA
1232	Sc.AJ_04275	7482	C/T	CT	CC
1233	Sc.AJ_04275	7496	A/C	AC	AA
1234	Sc.AJ_04283	7190	A/C	AC	AA
1235	Sc.AJ_04283	8031	A/C	AC	AA
1236	Sc.AJ_04288	2268	G/C	GC	GG
1237	Sc.AJ_04291	18944	A/G	AG	AA
1238	Sc.AJ_04306	12812	T/A	TA	TT
1239	Sc.AJ_04311	6950	G/A	GA	GG
1240	Sc.AJ_04318	20576	T/A	TA	TT
1241	Sc.AJ_04337	6900	G/A	GA	GG
1242	Sc.AJ_04344	17962	C/A	CA	CC
1243	Sc.AJ_04349	9952	A/T	AT	AA
1244	Sc.AJ_04349	9962	A/T	AT	AA
1245	Sc.AJ_04349	9982	A/G	AG	AA
1246	Sc.AJ_04351	3083	C/A	CA	CC
1247	Sc.AJ_04359	10352	C/T	CT	CC
1248	Sc.AJ_04378	320	G/A	GA	GG
1249	Sc.AJ_04383	10518	T/A	TA	TT
1250	Sc.AJ_04393	7598	G/T	GT	GG
1251	Sc.AJ_04394	1759	G/A	GA	GG
1252	Sc.AJ_04404	12761	A/G	AG	AA
1253	Sc.AJ_04410	12986	G/A	GA	GG
1254	Sc.AJ_04410	8369	G/A	GA	GG
1255	Sc.AJ_04427	19465	T/C	TC	TT
1256	Sc.AJ_04451	9737	G/A	AG	GG
1257	Sc.AJ_04452	471	G/A	GA	GG
1258	Sc.AJ_04452	516	G/A	GA	GG
1259	Sc.AJ_04461	3900	C/T	CT	CC
1260	Sc.AJ_04469	7239	A/C	AC	AA
1261	Sc.AJ_04473	359	A/G	AG	AA
1262	Sc.AJ_04476	3509	C/T	CT	CC
1263	Sc.AJ_04476	6760	T/A	TA	TT
1264	Sc.AJ_04482	17105	G/A	GA	GG
1265	Sc.AJ_04486	10666	G/A	GA	GG
1266	Sc.AJ_04493	2164	G/A	GA	GG
1267	Sc.AJ_04497	19820	G/C	GC	GG
1268	Sc.AJ_04498	12299	G/A	GA	GG
1269	Sc.AJ_04500	14148	G/T	GT	GG
1270	Sc.AJ_04500	2368	A/T	AT	AA
1271	Sc.AJ_04504	5009	A/G	AG	AA
1272	Sc.AJ_04505	9489	C/A	CA	CC
1273	Sc.AJ_04509	15485	C/A	CA	CC
1274	Sc.AJ_04524	10203	T/G	TG	TT
1275	Sc.AJ_04525	16670	A/C	AC	AA
1276	Sc.AJ_04525	16725	T/A	TA	TT
1277	Sc.AJ_04525	7015	T/C	TC	TT
1278	Sc.AJ_04534	4474	A/C	AC	AA
1279	Sc.AJ_04535	11544	A/G	AG	AA
1280	Sc.AJ_04535	17557	G/C	GC	GG
1281	Sc.AJ_04543	17469	T/A	TA	TT
1282	Sc.AJ_04543	17486	G/C	GC	GG
1283	Sc.AJ_04543	18534	G/A	GA	AA
1284	Sc.AJ_04543	18545	C/T	CT	CC
1285	Sc.AJ_04543	18549	G/A	GA	AA
1286	Sc.AJ_04559	10956	C/T	CT	CC
1287	Sc.AJ_04559	13309	G/A	GA	GG
1288	Sc.AJ_04559	872	G/A	GA	GG
1289	Sc.AJ_04561	2712	A/T	AT	AA
1290	Sc.AJ_04562	18618	T/A	TA	TT
1291	Sc.AJ_04562	18651	C/T	CT	CC
1292	Sc.AJ_04562	18682	G/A	GA	GG
1293	Sc.AJ_04564	10133	G/A	GA	GG
1294	Sc.AJ_04580	15819	T/C	TC	TT
1295	Sc.AJ_04595	17275	A/T	AT	AA
1296	Sc.AJ_04595	17300	A/T	AT	AA
1297	Sc.AJ_04595	17340	G/A	GA	GG
1298	Sc.AJ_04599	15404	C/T	CT	CC
1299	Sc.AJ_04599	15519	C/T	CT	CC
1300	Sc.AJ_04599	15531	G/C	GC	GG
1301	Sc.AJ_04609	12141	G/T	GT	GG
1302	Sc.AJ_04631	7849	A/G	AG	AA
1303	Sc.AJ_04632	5360	A/G	AG	AA
1304	Sc.AJ_04632	7789	G/T	GT	GG
1305	Sc.AJ_04639	12089	G/A	GA	GG
1306	Sc.AJ_04639	12091	G/T	GT	GG
1307	Sc.AJ_04642	17693	T/C	TC	TT
1308	Sc.AJ_04646	10205	C/A	CA	CC
1309	Sc.AJ_04649	18103	G/T	GT	GG
1310	Sc.AJ_04651	15351	C/T	CT	CC
1311	Sc.AJ_04654	12953	G/A	GA	GG
1312	Sc.AJ_04666	3594	G/A	GA	GG
1313	Sc.AJ_04668	16296	T/C	TC	TT
1314	Sc.AJ_04668	1987	C/T	CT	CC
1315	Sc.AJ_04680	12382	A/T	AT	AA
1316	Sc.AJ_04689	13052	T/C	TC	TT
1317	Sc.AJ_04702	9599	T/G	TG	TT
1318	Sc.AJ_04713	18905	G/A	GA	GG
1319	Sc.AJ_04713	18982	C/T	CT	CC
1320	Sc.AJ_04714	14107	G/T	GT	GG
1321	Sc.AJ_04714	14112	A/G	AG	AA
1322	Sc.AJ_04714	14124	G/A	GA	GG
1323	Sc.AJ_04714	14558	G/A	GA	GG
1324	Sc.AJ_04714	14577	T/G	TG	TT
1325	Sc.AJ_04714	14583	T/G	TG	TT
1326	Sc.AJ_04733	7085	G/A	GA	GG
1327	Sc.AJ_04733	7118	C/T	CT	CC
1328	Sc.AJ_04744	12998	C/T	CT	CC
1329	Sc.AJ_04744	13016	G/A	GA	GG
1330	Sc.AJ_04744	13110	G/C	GC	GG
1331	Sc.AJ_04747	10657	G/A	GA	GG
1332	Sc.AJ_04747	9994	G/A	GA	GG
1333	Sc.AJ_04747	9995	A/C	AC	AA
1334	Sc.AJ_04747	9996	C/A	CA	CC
1335	Sc.AJ_04750	15372	T/A	TA	TT
1336	Sc.AJ_04756	17796	T/C	TC	TT
1337	Sc.AJ_04760	13615	C/T	CT	CC
1338	Sc.AJ_04790	10533	C/A	CA	CC
1339	Sc.AJ_04790	10554	G/A	GA	GG
1340	Sc.AJ_04790	10629	G/T	GT	GG
1341	Sc.AJ_04791	15709	T/G	TG	TT
1342	Sc.AJ_04801	4450	G/A	GA	GG
1343	Sc.AJ_04802	5516	A/G	AG	AA
1344	Sc.AJ_04808	6003	C/T	CT	CC
1345	Sc.AJ_04808	6006	A/C	AC	AA
1346	Sc.AJ_04883	5184	C/T	CT	CC
1347	Sc.AJ_04883	5210	C/T	CT	CC
1348	Sc.AJ_04883	5212	A/G	AG	AA
1349	Sc.AJ_04899	6567	G/A	GA	GG
1350	Sc.AJ_04899	6568	C/G	CG	CC
1351	Sc.AJ_04899	6599	A/C	AC	AA
1352	Sc.AJ_04902	14624	C/A	CA	CC
1353	Sc.AJ_04929	4638	C/T	CT	CC
1354	Sc.AJ_04945	14614	C/T	CT	CC
1355	Sc.AJ_04945	14642	A/G	AG	AA
1356	Sc.AJ_04945	14651	C/T	CT	CC
1357	Sc.AJ_04949	1898	A/T	AT	AA
1358	Sc.AJ_04974	18209	C/T	CT	CC
1359	Sc.AJ_04974	18211	T/C	TC	TT
1360	Sc.AJ_04974	18234	A/T	AT	AA
1361	Sc.AJ_04974	18235	T/A	TA	TT
1362	Sc.AJ_04974	18244	G/A	GA	GG
1363	Sc.AJ_04976	6742	A/T	AT	AA
1364	Sc.AJ_04978	4006	A/T	AT	AA
1365	Sc.AJ_04984	9417	G/T	GT	GG
1366	Sc.AJ_04984	9432	G/A	GA	GG
1367	Sc.AJ_05002	6495	T/G	TG	TT
1368	Sc.AJ_05007	2999	C/T	CT	CC
1369	Sc.AJ_05008	17745	A/T	AT	AA
1370	Sc.AJ_05025	8587	C/T	CT	CC
1371	Sc.AJ_05033	2519	T/C	TC	TT
1372	Sc.AJ_05033	2548	T/C	TC	TT
1373	Sc.AJ_05035	4101	G/T	GT	GG
1374	Sc.AJ_05035	42	C/T	CT	CC
1375	Sc.AJ_05039	4258	G/A	GA	GG
1376	Sc.AJ_05041	10432	A/G	AG	AA
1377	Sc.AJ_05042	1924	C/T	CT	CC
1378	Sc.AJ_05043	5624	C/T	CT	CC
1379	Sc.AJ_05046	14651	T/C	TC	TT
1380	Sc.AJ_05046	7311	G/T	GT	GG
1381	Sc.AJ_05047	5090	G/T	GT	GG
1382	Sc.AJ_05047	5139	A/T	AT	AA
1383	Sc.AJ_05070	10660	C/T	CT	CC
1384	Sc.AJ_05077	18276	A/C	AC	AA
1385	Sc.AJ_05092	15882	T/C	TC	TT
1386	Sc.AJ_05096	6780	A/C	AC	AA
1387	Sc.AJ_05107	13834	C/T	TC	CC
1388	Sc.AJ_05107	8839	C/T	TC	CC
1389	Sc.AJ_05142	751	A/C	AC	AA
1390	Sc.AJ_05185	15399	G/A	GA	GG
1391	Sc.AJ_05197	8337	T/C	TC	TT
1392	Sc.AJ_05217	6233	G/A	GA	GG
1393	Sc.AJ_05229	4547	G/A	GA	GG
1394	Sc.AJ_05246	7033	T/A	TA	TT
1395	Sc.AJ_05246	7043	A/C	AC	AA
1396	Sc.AJ_05246	8459	G/A	GA	GG
1397	Sc.AJ_05269	6356	G/A	GA	GG
1398	Sc.AJ_05279	10812	C/T	CT	CC
1399	Sc.AJ_05280	8706	T/C	TC	TT
1400	Sc.AJ_05282	12429	C/T	CT	CC
1401	Sc.AJ_05282	12614	G/A	GA	GG
1402	Sc.AJ_05282	12621	A/G	AG	AA
1403	Sc.AJ_05285	12244	T/G	TG	TT
1404	Sc.AJ_05285	12255	T/A	TA	TT
1405	Sc.AJ_05286	1215	C/T	CT	CC
1406	Sc.AJ_05288	16843	C/T	CT	CC
1407	Sc.AJ_05288	16857	G/A	GA	GG
1408	Sc.AJ_05288	16881	C/G	CG	CC
1409	Sc.AJ_05288	5817	C/A	CA	CC
1410	Sc.AJ_05288	5855	C/T	CT	CC
1411	Sc.AJ_05298	5115	C/T	CT	CC
1412	Sc.AJ_05298	5132	A/G	AG	AA
1413	Sc.AJ_05298	5147	T/C	TC	TT
1414	Sc.AJ_05298	5158	A/G	AG	AA
1415	Sc.AJ_05298	5174	C/T	CT	CC
1416	Sc.AJ_05326	2082	C/T	CT	CC
1417	Sc.AJ_05326	2089	A/G	AG	AA
1418	Sc.AJ_05328	3681	G/A	GA	GG
1419	Sc.AJ_05329	10574	A/G	AG	AA
1420	Sc.AJ_05335	16422	T/C	TC	TT
1421	Sc.AJ_05336	5786	T/C	TC	TT
1422	Sc.AJ_05338	14290	A/G	AG	AA
1423	Sc.AJ_05352	6596	C/T	CT	CC
1424	Sc.AJ_05352	6656	T/C	TC	TT
1425	Sc.AJ_05353	10506	C/T	CT	CC
1426	Sc.AJ_05366	5510	C/T	CT	CC
1427	Sc.AJ_05369	12788	G/A	GA	GG
1428	Sc.AJ_05370	1635	C/G	CG	CC
1429	Sc.AJ_05370	1692	G/C	CG	GG
1430	Sc.AJ_05370	1709	C/T	TC	CC
1431	Sc.AJ_05370	1711	C/T	CT	CC
1432	Sc.AJ_05374	1991	C/T	CT	CC
1433	Sc.AJ_05401	16652	T/G	GT	TT
1434	Sc.AJ_05403	16492	G/A	GA	GG
1435	Sc.AJ_05403	7679	A/G	AG	AA
1436	Sc.AJ_05407	3626	G/A	GA	GG
1437	Sc.AJ_05409	11601	C/A	CA	CC
1438	Sc.AJ_05409	11616	T/C	TC	TT
1439	Sc.AJ_05409	11620	G/C	GC	GG
1440	Sc.AJ_05409	11697	C/G	CG	CC
1441	Sc.AJ_05422	8224	T/C	TC	TT
1442	Sc.AJ_05434	15693	G/A	GA	GG
1443	Sc.AJ_05456	14791	A/G	AG	AA
1444	Sc.AJ_05461	4483	G/A	GA	GG
1445	Sc.AJ_05470	15590	C/T	CT	CC
1446	Sc.AJ_05482	16123	G/C	GC	GG
1447	Sc.AJ_05483	7366	G/A	GA	GG
1448	Sc.AJ_05494	16597	C/A	CA	CC
1449	Sc.AJ_05503	10073	A/T	AT	AA
1450	Sc.AJ_05503	10079	G/A	GA	GG
1451	Sc.AJ_05509	1044	G/A	GA	GG
1452	Sc.AJ_05509	1050	T/A	TA	TT
1453	Sc.AJ_05509	1067	A/G	AG	GG
1454	Sc.AJ_05509	1094	C/T	CT	CC
1455	Sc.AJ_05513	4318	C/T	CT	CC
1456	Sc.AJ_05513	4324	G/T	GT	GG
1457	Sc.AJ_05514	14729	C/A	CA	CC
1458	Sc.AJ_05518	1332	C/T	CT	CC
1459	Sc.AJ_05529	2743	A/G	AG	AA
1460	Sc.AJ_05555	3497	C/T	CT	CC
1461	Sc.AJ_05559	9021	A/G	GA	AA
1462	Sc.AJ_05560	14219	C/T	CT	CC
1463	Sc.AJ_05560	14241	T/A	TA	TT
1464	Sc.AJ_05583	14248	T/C	TC	TT
1465	Sc.AJ_05586	5565	A/G	AG	AA
1466	Sc.AJ_05607	11821	C/T	CT	CC
1467	Sc.AJ_05615	6047	C/T	CT	CC
1468	Sc.AJ_05629	14724	C/A	CA	CC
1469	Sc.AJ_05647	13801	A/G	AG	AA
1470	Sc.AJ_05661	12427	G/C	GC	GG
1471	Sc.AJ_05661	12428	G/A	GA	GG
1472	Sc.AJ_05661	12457	T/A	TA	TT
1473	Sc.AJ_05671	9279	G/A	GA	GG
1474	Sc.AJ_05671	9305	A/T	AT	AA
1475	Sc.AJ_05672	12642	C/G	CG	CC
1476	Sc.AJ_05686	7261	G/A	GA	GG
1477	Sc.AJ_05722	5881	T/A	TA	TT
1478	Sc.AJ_05722	5887	A/G	AG	AA
1479	Sc.AJ_05722	5910	C/A	CA	CC
1480	Sc.AJ_05722	5927	T/G	TG	TT
1481	Sc.AJ_05723	1705	C/T	CT	CC
1482	Sc.AJ_05730	13628	C/T	CT	CC
1483	Sc.AJ_05736	5244	C/T	CT	CC
1484	Sc.AJ_05738	6700	T/A	TA	TT
1485	Sc.AJ_05756	15665	C/T	CT	CC
1486	Sc.AJ_05756	6993	T/A	TA	TT
1487	Sc.AJ_05764	1293	C/T	CT	CC
1488	Sc.AJ_05764	1312	C/T	CT	CC
1489	Sc.AJ_05780	4785	C/T	CT	CC
1490	Sc.AJ_05780	4786	T/C	TC	TT
1491	Sc.AJ_05841	5393	T/C	TC	TT
1492	Sc.AJ_05841	5404	G/T	GT	GG
1493	Sc.AJ_05848	1264	A/G	AG	AA
1494	Sc.AJ_05848	1312	G/A	GA	GG
1495	Sc.AJ_05848	8626	G/T	GT	GG
1496	Sc.AJ_05858	4183	G/A	GA	GG
1497	Sc.AJ_05882	2500	C/A	CA	CC
1498	Sc.AJ_05883	16239	C/T	CT	CC
1499	Sc.AJ_05890	6629	G/A	GA	GG
1500	Sc.AJ_05908	1195	A/T	AT	AA
1501	Sc.AJ_05928	14589	T/G	GT	TT
1502	Sc.AJ_05928	14602	T/C	CT	TT
1503	Sc.AJ_05945	300	C/T	CT	CC
1504	Sc.AJ_05945	334	G/A	GA	GG
1505	Sc.AJ_05947	7005	T/C	TC	TT
1506	Sc.AJ_05966	5636	T/C	TC	TT
1507	Sc.AJ_05967	11331	G/A	GA	GG
1508	Sc.AJ_06010	11126	G/C	GC	GG
1509	Sc.AJ_06015	389	G/A	GA	GG
1510	Sc.AJ_06028	7877	C/G	CG	CC
1511	Sc.AJ_06036	6030	T/C	TC	TT
1512	Sc.AJ_06037	3884	A/G	AG	AA
1513	Sc.AJ_06037	4008	G/A	GA	GG
1514	Sc.AJ_06037	4058	C/A	CA	CC
1515	Sc.AJ_06037	4062	T/A	TA	TT
1516	Sc.AJ_06051	7565	A/G	AG	AA
1517	Sc.AJ_06054	477	T/C	TC	TT
1518	Sc.AJ_06129	11793	T/C	TC	TT
1519	Sc.AJ_06142	1845	G/A	GA	GG
1520	Sc.AJ_06142	1857	C/A	CA	CC
1521	Sc.AJ_06146	1146	C/A	CA	CC
1522	Sc.AJ_06147	13781	C/T	CT	CC
1523	Sc.AJ_06150	2543	C/T	CT	CC
1524	Sc.AJ_06150	2759	G/A	GA	GG
1525	Sc.AJ_06157	5425	G/C	GC	GG
1526	Sc.AJ_06157	5467	G/A	GA	GG
1527	Sc.AJ_06179	13694	T/A	TA	TT
1528	Sc.AJ_06179	13740	A/T	AT	AA
1529	Sc.AJ_06184	12018	A/G	AG	AA
1530	Sc.AJ_06184	12113	G/A	GA	GG
1531	Sc.AJ_06205	15279	G/A	GA	GG
1532	Sc.AJ_06214	8764	T/G	TG	TT
1533	Sc.AJ_06217	5711	C/G	CG	CC
1534	Sc.AJ_06229	3911	A/G	AG	AA
1535	Sc.AJ_06248	12826	C/T	CT	CC
1536	Sc.AJ_06248	12864	A/G	AG	AA
1537	Sc.AJ_06271	9229	T/A	TA	TT
1538	Sc.AJ_06276	9485	C/T	CT	CC
1539	Sc.AJ_06297	1144	G/C	GC	GG
1540	Sc.AJ_06337	11772	C/G	CG	CC
1541	Sc.AJ_06345	10339	C/T	CT	CC
1542	Sc.AJ_06368	14521	C/G	CG	CC
1543	Sc.AJ_06376	1610	A/G	AG	AA
1544	Sc.AJ_06378	6438	T/G	TG	TT
1545	Sc.AJ_06388	11263	A/G	AG	AA
1546	Sc.AJ_06389	1541	C/T	CT	CC
1547	Sc.AJ_06389	1553	C/T	CT	CC
1548	Sc.AJ_06389	1556	G/A	GA	GG
1549	Sc.AJ_06406	3821	A/G	AG	AA
1550	Sc.AJ_06421	11025	C/T	CT	CC
1551	Sc.AJ_06421	5428	A/G	AG	AA
1552	Sc.AJ_06434	8222	T/C	TC	TT
1553	Sc.AJ_06440	9128	A/T	AT	AA
1554	Sc.AJ_06480	6517	T/C	TC	TT
1555	Sc.AJ_06485	5832	C/T	CT	CC
1556	Sc.AJ_06485	5915	T/C	TC	TT
1557	Sc.AJ_06506	13542	A/G	AG	AA
1558	Sc.AJ_06532	12495	C/A	CA	CC
1559	Sc.AJ_06532	12521	C/A	CA	CC
1560	Sc.AJ_06555	11482	T/G	TG	TT
1561	Sc.AJ_06564	3993	T/C	TC	TT
1562	Sc.AJ_06568	14493	T/C	TC	TT
1563	Sc.AJ_06596	11812	G/A	GA	GG
1564	Sc.AJ_06596	11917	G/A	GA	GG
1565	Sc.AJ_06603	3489	G/T	GT	GG
1566	Sc.AJ_06607	1193	G/T	GT	GG
1567	Sc.AJ_06651	6249	G/T	GT	GG
1568	Sc.AJ_06662	6601	G/C	GC	GG
1569	Sc.AJ_06662	6736	G/T	GT	GG
1570	Sc.AJ_06716	4343	G/A	GA	GG
1571	Sc.AJ_06720	1321	A/G	AG	AA
1572	Sc.AJ_06720	999	G/C	GC	GG
1573	Sc.AJ_06775	12558	G/A	GA	GG
1574	Sc.AJ_06775	12600	A/T	AT	AA
1575	Sc.AJ_06782	2078	C/T	CT	CC
1576	Sc.AJ_06791	4329	G/T	GT	GG
1577	Sc.AJ_06791	4340	G/A	GA	GG
1578	Sc.AJ_06791	4352	G/A	GA	GG
1579	Sc.AJ_06791	4355	C/T	CT	CC
1580	Sc.AJ_06791	4388	G/A	GA	GG
1581	Sc.AJ_06791	5374	C/A	CA	CC
1582	Sc.AJ_06791	5390	C/T	CT	CC
1583	Sc.AJ_06791	5396	C/A	CA	CC
1584	Sc.AJ_06797	7428	A/G	AG	AA
1585	Sc.AJ_06797	7433	C/G	CG	CC
1586	Sc.AJ_06836	10218	A/T	AT	AA
1587	Sc.AJ_06836	10234	G/C	GC	GG
1588	Sc.AJ_06838	2120	G/T	GT	GG
1589	Sc.AJ_06838	2154	A/T	AT	AA
1590	Sc.AJ_06842	1614	C/G	CG	CC
1591	Sc.AJ_06842	653	A/G	AG	AA
1592	Sc.AJ_06842	674	A/C	AC	AA
1593	Sc.AJ_06842	694	C/G	CG	CC
1594	Sc.AJ_06842	695	C/T	CT	CC
1595	Sc.AJ_06847	11902	C/T	CT	CC
1596	Sc.AJ_06879	10479	A/G	AG	AA
1597	Sc.AJ_06881	6255	G/C	GC	GG
1598	Sc.AJ_06883	11857	G/A	GA	GG
1599	Sc.AJ_06883	11890	G/C	GC	GG
1600	Sc.AJ_06885	11290	G/T	GT	GG
1601	Sc.AJ_06897	6961	G/A	GA	GG
1602	Sc.AJ_06898	9766	G/C	GC	GG
1603	Sc.AJ_06908	5796	T/C	TC	TT
1604	Sc.AJ_06917	7574	C/T	CT	CC
1605	Sc.AJ_06951	6618	C/A	CA	CC
1606	Sc.AJ_06968	5748	G/C	GC	GG
1607	Sc.AJ_06968	5757	G/T	GT	GG
1608	Sc.AJ_07018	1196	A/C	AC	AA
1609	Sc.AJ_07073	5029	G/A	GA	GG
1610	Sc.AJ_07082	11955	G/A	GA	GG
1611	Sc.AJ_07094	10070	C/T	CT	CC
1612	Sc.AJ_07094	10090	G/T	GT	GG
1613	Sc.AJ_07096	13544	G/A	GA	GG
1614	Sc.AJ_07109	9866	C/T	CT	CC
1615	Sc.AJ_07109	9894	A/C	AC	AA
1616	Sc.AJ_07111	12494	G/A	GA	GG
1617	Sc.AJ_07111	12507	C/T	CT	CC
1618	Sc.AJ_07111	12716	G/A	GA	GG
1619	Sc.AJ_07112	13121	C/T	CT	CC
1620	Sc.AJ_07134	5505	A/G	AG	AA
1621	Sc.AJ_07135	933	G/A	GA	GG
1622	Sc.AJ_07142	362	T/C	TC	TT
1623	Sc.AJ_07142	373	T/C	TC	TT
1624	Sc.AJ_07142	7243	T/C	TC	TT
1625	Sc.AJ_07149	9326	A/T	AT	AA
1626	Sc.AJ_07153	8052	G/C	GC	GG
1627	Sc.AJ_07153	8070	C/A	CA	CC
1628	Sc.AJ_07154	9399	C/T	CT	CC
1629	Sc.AJ_07154	9406	T/A	TA	TT
1630	Sc.AJ_07184	10289	G/C	GC	GG
1631	Sc.AJ_07194	12982	A/G	AG	AA
1632	Sc.AJ_07194	13006	T/A	TA	TT
1633	Sc.AJ_07198	2297	G/C	GC	GG
1634	Sc.AJ_07223	9878	A/G	AG	AA
1635	Sc.AJ_07234	4768	C/G	CG	CC
1636	Sc.AJ_07234	4782	A/T	AT	AA
1637	Sc.AJ_07250	5225	G/A	GA	GG
1638	Sc.AJ_07277	387	A/T	AT	AA
1639	Sc.AJ_07293	9984	G/C	GC	GG
1640	Sc.AJ_07293	9993	G/A	GA	GG
1641	Sc.AJ_07293	9999	C/A	CA	CC
1642	Sc.AJ_07401	10297	C/T	CT	CC
1643	Sc.AJ_07418	6862	C/T	CT	CC
1644	Sc.AJ_07418	6879	C/T	TC	CC
1645	Sc.AJ_07418	7457	G/C	GC	GG
1646	Sc.AJ_07418	7793	C/T	CT	CC
1647	Sc.AJ_07494	8310	A/G	AG	AA
1648	Sc.AJ_07536	10431	T/A	TA	TT
1649	Sc.AJ_07539	2115	G/A	GA	GG
1650	Sc.AJ_07548	5540	C/T	CT	CC
1651	Sc.AJ_07555	10627	C/T	CT	CC
1652	Sc.AJ_07557	1094	G/C	GC	GG
1653	Sc.AJ_07585	4373	C/G	GC	CC
1654	Sc.AJ_07592	10466	G/T	GT	GG
1655	Sc.AJ_07596	2056	T/C	TC	TT
1656	Sc.AJ_07602	321	C/T	CT	CC
1657	Sc.AJ_07621	9916	T/C	TC	TT
1658	Sc.AJ_07627	11384	T/C	TC	TT
1659	Sc.AJ_07665	1396	G/T	GT	GG
1660	Sc.AJ_07705	927	T/A	TA	TT
1661	Sc.AJ_07705	928	T/A	TA	TT
1662	Sc.AJ_07705	938	A/C	AC	AA
1663	Sc.AJ_07705	943	G/A	GA	GG
1664	Sc.AJ_07705	969	T/C	TC	TT
1665	Sc.AJ_07705	972	G/A	GA	GG
1666	Sc.AJ_07714	9317	A/T	AT	AA
1667	Sc.AJ_07729	12177	T/C	TC	TT
1668	Sc.AJ_07729	12235	A/G	AG	AA
1669	Sc.AJ_07732	7423	G/A	GA	GG
1670	Sc.AJ_07734	306	A/T	AT	AA
1671	Sc.AJ_07742	9073	T/C	TC	TT
1672	Sc.AJ_07745	6624	C/T	CT	CC
1673	Sc.AJ_07746	2528	A/T	AT	AA
1674	Sc.AJ_07746	2529	A/T	AT	AA
1675	Sc.AJ_07746	2531	G/A	GA	GG
1676	Sc.AJ_07746	2540	T/G	TG	TT
1677	Sc.AJ_07746	2570	T/G	TG	TT
1678	Sc.AJ_07755	1756	G/A	GA	GG
1679	Sc.AJ_07781	1220	A/G	AG	AA
1680	Sc.AJ_07781	1244	G/T	GT	GG
1681	Sc.AJ_07798	11365	G/A	GA	GG
1682	Sc.AJ_07802	3561	C/T	CT	CC
1683	Sc.AJ_07806	9461	G/A	GA	GG
1684	Sc.AJ_07806	9471	C/T	CT	CC
1685	Sc.AJ_07837	2401	T/C	TC	TT
1686	Sc.AJ_07837	2542	T/C	TC	TT
1687	Sc.AJ_07838	4909	T/C	TC	TT
1688	Sc.AJ_07898	9737	C/T	CT	CC
1689	Sc.AJ_07899	1039	A/G	AG	AA
1690	Sc.AJ_07931	1208	C/T	CT	CC
1691	Sc.AJ_07931	1251	C/T	CT	CC
1692	Sc.AJ_07931	1326	C/T	CT	CC
1693	Sc.AJ_07981	6366	T/G	TG	TT
1694	Sc.AJ_07981	6390	G/T	GT	GG
1695	Sc.AJ_08000	2445	T/A	TA	TT
1696	Sc.AJ_08111	11116	C/T	CT	CC
1697	Sc.AJ_08178	9137	A/G	AG	AA
1698	Sc.AJ_08178	9138	G/A	GA	GG
1699	Sc.AJ_08185	3427	A/G	AG	AA
1700	Sc.AJ_08243	7923	T/C	TC	TT
1701	Sc.AJ_08243	9582	T/C	TC	TT
1702	Sc.AJ_08259	6338	T/A	TA	TT
1703	Sc.AJ_08288	11364	C/A	CA	CC
1704	Sc.AJ_08293	2053	G/A	GA	GG
1705	Sc.AJ_08369	4929	T/C	TC	TT
1706	Sc.AJ_08383	10936	G/C	GC	GG
1707	Sc.AJ_08406	5620	G/A	GA	GG
1708	Sc.AJ_08410	6062	G/A	GA	GG
1709	Sc.AJ_08448	301	G/C	GC	GG
1710	Sc.AJ_08477	2637	T/G	TG	TT
1711	Sc.AJ_08477	2681	G/A	GA	GG
1712	Sc.AJ_08477	2739	G/A	GA	GG
1713	Sc.AJ_08490	4997	G/A	GA	GG
1714	Sc.AJ_08506	8261	G/A	GA	GG
1715	Sc.AJ_08566	1326	G/A	GA	GG
1716	Sc.AJ_08573	3754	A/T	AT	AA
1717	Sc.AJ_08587	2733	A/T	AT	AA
1718	Sc.AJ_08587	2734	G/A	GA	GG
1719	Sc.AJ_08617	4415	G/A	GA	GG
1720	Sc.AJ_08629	10342	T/C	TC	TT
1721	Sc.AJ_08632	4693	G/A	GA	GG
1722	Sc.AJ_08632	8485	A/C	AC	AA
1723	Sc.AJ_08658	7106	T/C	TC	TT
1724	Sc.AJ_08663	4036	C/T	CT	CC
1725	Sc.AJ_08676	4586	C/A	CA	CC
1726	Sc.AJ_08694	280	A/C	AC	AA
1727	Sc.AJ_08694	4130	A/G	AG	AA
1728	Sc.AJ_08713	4769	C/T	CT	CC
1729	Sc.AJ_08713	4830	T/C	TC	TT
1730	Sc.AJ_08750	6085	C/T	CT	CC
1731	Sc.AJ_08750	6086	G/A	GA	GG
1732	Sc.AJ_08801	9010	G/A	GA	GG
1733	Sc.AJ_08801	9036	A/G	AG	AA
1734	Sc.AJ_08813	9507	C/T	CT	CC
1735	Sc.AJ_08813	9546	C/T	CT	CC
1736	Sc.AJ_08813	9548	C/A	CA	CC
1737	Sc.AJ_08850	3265	A/T	AT	AA
1738	Sc.AJ_08850	3347	C/T	CT	CC
1739	Sc.AJ_08886	7677	C/T	CT	CC
1740	Sc.AJ_08896	6567	G/A	GA	GG
1741	Sc.AJ_08896	6934	G/A	GA	GG
1742	Sc.AJ_08896	6943	T/C	TC	TT
1743	Sc.AJ_08896	6972	G/A	GA	GG
1744	Sc.AJ_08900	6923	T/G	TG	TT
1745	Sc.AJ_08937	997	C/T	CT	CC
1746	Sc.AJ_08951	1377	T/G	TG	TT
1747	Sc.AJ_08979	150	G/A	GA	GG
1748	Sc.AJ_08979	162	G/C	GC	GG
1749	Sc.AJ_09000	4305	C/T	CT	CC
1750	Sc.AJ_09006	6676	G/T	GT	GG
1751	Sc.AJ_09006	6775	A/T	AT	AA
1752	Sc.AJ_09019	935	G/C	GC	GG
1753	Sc.AJ_09072	5710	A/T	AT	AA
1754	Sc.AJ_09102	6077	G/C	GC	GG
1755	Sc.AJ_09113	8913	A/G	AG	AA
1756	Sc.AJ_09117	4267	A/G	AG	AA
1757	Sc.AJ_09129	9833	T/C	TC	TT
1758	Sc.AJ_09129	9847	G/T	GT	GG
1759	Sc.AJ_09191	3986	A/G	AG	AA
1760	Sc.AJ_09191	4139	C/T	CT	CC
1761	Sc.AJ_09195	2554	A/G	AG	AA
1762	Sc.AJ_09273	6337	T/C	TC	TT
1763	Sc.AJ_09274	3116	T/A	TA	TT
1764	Sc.AJ_09288	9138	T/A	TA	TT
1765	Sc.AJ_09290	1599	T/C	TC	TT
1766	Sc.AJ_09327	4089	G/A	GA	GG
1767	Sc.AJ_09336	9785	G/A	GA	GG
1768	Sc.AJ_09362	9056	C/G	CG	CC
1769	Sc.AJ_09391	1933	C/T	CT	CC
1770	Sc.AJ_09391	1982	C/T	CT	CC
1771	Sc.AJ_09391	1985	C/T	CT	CC
1772	Sc.AJ_09406	3472	C/T	CT	CC
1773	Sc.AJ_09455	8126	G/A	GA	GG
1774	Sc.AJ_09460	9337	T/A	TA	TT
1775	Sc.AJ_09495	5394	C/T	CT	CC
1776	Sc.AJ_09533	1294	C/T	CT	CC
1777	Sc.AJ_09533	1298	T/C	TC	TT
1778	Sc.AJ_09547	8789	C/T	CT	CC
1779	Sc.AJ_09558	3416	G/A	GA	GG
1780	Sc.AJ_09586	3560	C/G	CG	CC
1781	Sc.AJ_09586	3628	T/G	TG	TT
1782	Sc.AJ_09586	7660	T/C	TC	TT
1783	Sc.AJ_09586	7692	A/G	AG	AA
1784	Sc.AJ_09586	7695	G/A	GA	GG
1785	Sc.AJ_09586	7697	A/C	AC	AA
1786	Sc.AJ_09586	7813	A/G	AG	AA
1787	Sc.AJ_09586	7843	A/T	AT	AA
1788	Sc.AJ_09586	7894	G/T	GT	GG
1789	Sc.AJ_09611	8879	A/G	AG	AA
1790	Sc.AJ_09643	1009	C/T	CT	CC
1791	Sc.AJ_09687	4987	G/A	GA	GG
1792	Sc.AJ_09705	2558	T/G	TG	TT
1793	Sc.AJ_09719	3477	G/C	GC	GG
1794	Sc.AJ_09741	3842	T/C	TC	TT
1795	Sc.AJ_09783	7017	A/C	AC	AA
1796	Sc.AJ_09783	8936	C/T	CT	CC
1797	Sc.AJ_09787	3401	A/G	AG	AA
1798	Sc.AJ_09787	3403	A/C	AC	AA
1799	Sc.AJ_09787	3422	G/A	GA	GG
1800	Sc.AJ_09787	3424	G/A	GA	GG
1801	Sc.AJ_09787	3470	C/T	CT	CC
1802	Sc.AJ_09787	8824	C/T	CT	CC
1803	Sc.AJ_09836	1247	C/G	CG	CC
1804	Sc.AJ_09836	1259	C/A	CA	CC
1805	Sc.AJ_09848	5899	G/T	GT	GG
1806	Sc.AJ_09856	6434	A/T	AT	AA
1807	Sc.AJ_09871	5041	A/T	AT	AA
1808	Sc.AJ_09885	2621	C/T	CT	CC
1809	Sc.AJ_09891	1683	A/G	AG	AA
1810	Sc.AJ_09891	1801	G/A	GA	GG
1811	Sc.AJ_09906	1118	G/T	TG	GG
1812	Sc.AJ_09906	1120	T/C	CT	TT
1813	Sc.AJ_09930	567	G/T	GT	GG
1814	Sc.AJ_09938	4140	C/G	CG	CC
1815	Sc.AJ_09938	4166	A/G	AG	AA
1816	Sc.AJ_09939	2366	T/C	TC	TT
1817	Sc.AJ_09955	4886	T/G	TG	TT
1818	Sc.AJ_09964	4536	A/C	AC	AA
1819	Sc.AJ_09977	7938	C/T	CT	CC
1820	Sc.AJ_09977	7939	A/T	AT	AA
1821	Sc.AJ_10013	1397	A/T	AT	AA
1822	Sc.AJ_10054	9160	G/A	GA	GG
1823	Sc.AJ_10056	109	C/A	CA	CC
1824	Sc.AJ_10056	116	C/A	CA	CC
1825	Sc.AJ_10056	62	C/T	CT	CC
1826	Sc.AJ_10056	75	C/T	CT	CC
1827	Sc.AJ_10077	3283	T/A	TA	TT
1828	Sc.AJ_10103	4352	G/A	GA	GG
1829	Sc.AJ_10125	1564	A/G	AG	AA
1830	Sc.AJ_10164	2255	G/A	GA	GG
1831	Sc.AJ_10164	2275	T/C	TC	TT
1832	Sc.AJ_10164	2299	A/T	AT	AA
1833	Sc.AJ_10164	2302	G/A	GA	GG
1834	Sc.AJ_10164	6412	C/T	CT	CC
1835	Sc.AJ_10204	3984	T/C	TC	TT
1836	Sc.AJ_10204	4057	G/C	GC	GG
1837	Sc.AJ_10270	2564	A/C	AC	AA
1838	Sc.AJ_10285	4802	G/A	GA	GG
1839	Sc.AJ_10313	4283	G/A	GA	GG
1840	Sc.AJ_10313	5158	C/T	CT	CC
1841	Sc.AJ_10359	5751	T/A	TA	TT
1842	Sc.AJ_10359	5842	G/A	GA	GG
1843	Sc.AJ_10378	8982	C/T	CT	CC
1844	Sc.AJ_10384	5920	C/T	CT	CC
1845	Sc.AJ_10427	8957	C/T	CT	CC
1846	Sc.AJ_10453	7621	T/G	TG	TT
1847	Sc.AJ_10453	7696	A/T	AT	AA
1848	Sc.AJ_10503	512	C/T	CT	CC
1849	Sc.AJ_10506	8622	A/G	AG	AA
1850	Sc.AJ_10506	8771	G/T	TG	GG
1851	Sc.AJ_10506	8780	C/A	CA	CC
1852	Sc.AJ_10595	4066	T/C	TC	TT
1853	Sc.AJ_10595	4068	G/A	GA	GG
1854	Sc.AJ_10607	3880	G/A	GA	GG
1855	Sc.AJ_10648	4208	A/C	AC	AA
1856	Sc.AJ_10683	6685	A/T	AT	AA
1857	Sc.AJ_10687	2181	G/A	GA	GG
1858	Sc.AJ_10702	618	T/C	TC	TT
1859	Sc.AJ_10713	3329	C/G	CG	CC
1860	Sc.AJ_10729	3057	A/G	AG	AA
1861	Sc.AJ_10729	3058	G/C	GC	GG
1862	Sc.AJ_10753	4839	C/T	CT	CC
1863	Sc.AJ_10785	714	C/T	CT	CC
1864	Sc.AJ_10785	719	G/A	GA	GG
1865	Sc.AJ_10785	734	A/C	AC	AA
1866	Sc.AJ_10796	4793	C/T	CT	CC
1867	Sc.AJ_10819	8299	G/A	GA	GG
1868	Sc.AJ_10819	8333	A/C	AC	AA
1869	Sc.AJ_10837	6312	G/A	GA	GG
1870	Sc.AJ_10841	2975	C/T	CT	CC
1871	Sc.AJ_10880	7800	C/T	CT	CC
1872	Sc.AJ_10929	2528	T/G	TG	TT
1873	Sc.AJ_10939	7606	A/G	AG	AA
1874	Sc.AJ_11003	4618	T/G	TG	TT
1875	Sc.AJ_11003	4623	C/T	CT	CC
1876	Sc.AJ_11054	1130	A/G	AG	AA
1877	Sc.AJ_11067	4837	T/A	TA	TT
1878	Sc.AJ_11129	6687	C/T	CT	CC
1879	Sc.AJ_11130	3852	A/G	AG	AA
1880	Sc.AJ_11130	3865	A/G	AG	AA
1881	Sc.AJ_11130	3886	A/G	AG	AA
1882	Sc.AJ_11130	3893	C/T	CT	CC
1883	Sc.AJ_11130	3910	A/G	AG	AA
1884	Sc.AJ_11130	3919	T/G	TG	TT
1885	Sc.AJ_11186	1840	C/T	CT	CC
1886	Sc.AJ_11257	780	C/G	CG	CC
1887	Sc.AJ_11257	805	G/A	GA	GG
1888	Sc.AJ_11267	1257	A/G	AG	AA
1889	Sc.AJ_11330	2989	T/G	TG	TT
1890	Sc.AJ_11351	7354	C/T	CT	CC
1891	Sc.AJ_11352	6565	C/T	CT	CC
1892	Sc.AJ_11352	6583	G/A	GA	GG
1893	Sc.AJ_11352	6613	C/T	CT	CC
1894	Sc.AJ_11352	6620	A/G	AG	AA
1895	Sc.AJ_11406	4526	A/G	AG	AA
1896	Sc.AJ_11456	3116	C/T	CT	CC
1897	Sc.AJ_11456	3167	C/T	CT	CC
1898	Sc.AJ_11461	3288	A/C	AC	AA
1899	Sc.AJ_11464	7059	C/G	CG	CC
1900	Sc.AJ_11532	7481	T/C	TC	TT
1901	Sc.AJ_11532	7508	C/A	CA	CC
1902	Sc.AJ_11532	7523	T/C	TC	TT
1903	Sc.AJ_11542	7426	A/G	AG	AA
1904	Sc.AJ_11542	7442	A/G	AG	AA
1905	Sc.AJ_11571	2850	T/A	TA	TT
1906	Sc.AJ_11575	360	G/A	GA	GG
1907	Sc.AJ_11628	2226	A/C	AC	AA
1908	Sc.AJ_11628	2240	A/G	AG	AA
1909	Sc.AJ_11654	7537	G/C	GC	GG
1910	Sc.AJ_11656	4989	T/G	TG	TT
1911	Sc.AJ_11675	6298	C/T	CT	CC
1912	Sc.AJ_11675	6303	A/G	AG	AA
1913	Sc.AJ_11675	6325	C/T	CT	CC
1914	Sc.AJ_11675	6336	C/A	CA	CC
1915	Sc.AJ_11675	6357	C/T	CT	CC
1916	Sc.AJ_11676	1440	C/T	CT	CC
1917	Sc.AJ_11676	1468	G/A	GA	GG
1918	Sc.AJ_11676	1488	G/A	GA	GG
1919	Sc.AJ_11717	5344	C/G	CG	CC
1920	Sc.AJ_11748	462	G/A	GA	GG
1921	Sc.AJ_11748	495	C/G	CG	CC
1922	Sc.AJ_11751	2397	C/T	CT	CC
1923	Sc.AJ_11812	5081	C/T	CT	CC
1924	Sc.AJ_11812	5212	G/A	GA	GG
1925	Sc.AJ_11812	5240	C/T	CT	CC
1926	Sc.AJ_11822	6590	G/A	GA	GG
1927	Sc.AJ_11822	7324	A/G	AG	AA
1928	Sc.AJ_11822	7325	G/A	GA	GG
1929	Sc.AJ_11824	6094	A/G	AG	AA
1930	Sc.AJ_11828	270	A/G	AG	AA
1931	Sc.AJ_11846	1105	G/C	GC	GG
1932	Sc.AJ_11861	2832	A/T	AT	AA
1933	Sc.AJ_11874	5560	T/G	TG	TT
1934	Sc.AJ_11929	74	T/A	TA	TT
1935	Sc.AJ_11930	479	A/G	GA	AA
1936	Sc.AJ_11930	603	C/G	CG	CC
1937	Sc.AJ_11932	4668	A/G	AG	AA
1938	Sc.AJ_12002	5430	A/G	AG	AA
1939	Sc.AJ_12076	332	C/G	CG	CC
1940	Sc.AJ_12135	6762	C/A	CA	CC
1941	Sc.AJ_12183	2911	T/G	TG	TT
1942	Sc.AJ_12196	3236	G/A	GA	GG
1943	Sc.AJ_12196	3250	G/A	GA	GG
1944	Sc.AJ_12196	3259	C/T	CT	CC
1945	Sc.AJ_12196	3272	T/C	TC	TT
1946	Sc.AJ_12215	1064	C/G	CG	CC
1947	Sc.AJ_12215	1070	G/A	GA	GG
1948	Sc.AJ_12226	5276	A/C	AC	AA
1949	Sc.AJ_12233	7197	A/C	AC	AA
1950	Sc.AJ_12233	7199	G/A	GA	GG
1951	Sc.AJ_12259	6802	C/T	CT	CC
1952	Sc.AJ_12268	5349	T/C	TC	TT
1953	Sc.AJ_12285	5571	G/T	GT	GG
1954	Sc.AJ_12287	5905	T/G	TG	TT
1955	Sc.AJ_12307	4136	G/A	AG	GG
1956	Sc.AJ_12307	4995	C/T	CT	CC
1957	Sc.AJ_12331	5731	A/G	AG	AA
1958	Sc.AJ_12347	2163	G/A	GA	GG
1959	Sc.AJ_12369	6153	A/T	AT	AA
1960	Sc.AJ_12369	6233	T/A	TA	TT
1961	Sc.AJ_12391	2738	G/A	GA	GG
1962	Sc.AJ_12391	2851	A/G	AG	AA
1963	Sc.AJ_12495	2145	C/T	CT	CC
1964	Sc.AJ_12506	5664	A/T	AT	AA
1965	Sc.AJ_12507	1354	C/T	CT	CC
1966	Sc.AJ_12507	1391	A/G	AG	AA
1967	Sc.AJ_12507	1392	G/A	GA	GG
1968	Sc.AJ_12507	1401	C/T	CT	CC
1969	Sc.AJ_12522	812	C/T	CT	CC
1970	Sc.AJ_12540	2857	G/T	GT	GG
1971	Sc.AJ_12683	1681	C/T	CT	CC
1972	Sc.AJ_12693	1975	A/T	AT	AA
1973	Sc.AJ_12693	1991	C/A	CA	CC
1974	Sc.AJ_12756	1337	A/G	AG	AA
1975	Sc.AJ_12756	1415	T/A	TA	TT
1976	Sc.AJ_12885	857	A/C	AC	AA
1977	Sc.AJ_12885	862	A/G	AG	AA
1978	Sc.AJ_12905	6161	T/C	TC	TT
1979	Sc.AJ_12905	6185	G/C	GC	GG
1980	Sc.AJ_12919	1479	A/T	TA	TT
1981	Sc.AJ_13057	6180	G/A	GA	GG
1982	Sc.AJ_13162	6591	C/T	CT	CC
1983	Sc.AJ_13166	4134	G/T	GT	GG
1984	Sc.AJ_13186	1317	G/A	GA	GG
1985	Sc.AJ_13252	559	T/C	TC	TT
1986	Sc.AJ_13261	2573	G/A	GA	GG
1987	Sc.AJ_13265	5355	T/C	TC	TT
1988	Sc.AJ_13358	5673	C/T	CT	CC
1989	Sc.AJ_13363	3240	A/G	AG	AA
1990	Sc.AJ_13375	1655	A/C	AC	AA
1991	Sc.AJ_13395	3344	G/A	GA	GG
1992	Sc.AJ_13430	6462	T/G	TG	TT
1993	Sc.AJ_13431	383	G/A	GA	GG
1994	Sc.AJ_13450	5053	T/C	TC	TT
1995	Sc.AJ_13477	1322	G/A	GA	GG
1996	Sc.AJ_13496	5500	T/A	TA	TT
1997	Sc.AJ_13518	3809	G/A	GA	GG
1998	Sc.AJ_13567	6493	A/G	AG	AA
[truncated: 340 more rows]

## Sheet: Type V
	SNP TYPE V: TGdL homozygous, MB heterozygous
Nr	Nr.	Scaffold	Position	alleles	TGL	HG
1400	1	Sc.AJ_00002	123904	C/T	CC	CT
2831	2	Sc.AJ_00002	123916	T/G	TT	TG
2719	3	Sc.AJ_00002	249778	T/C	TT	TC
2072	4	Sc.AJ_00002	44652	G/C	GG	GC
448	5	Sc.AJ_00002	45049	A/G	AA	AG
1403	6	Sc.AJ_00003	162762	C/T	CC	CT
2083	7	Sc.AJ_00003	232853	G/C	GG	GC
437	8	Sc.AJ_00003	39263	A/G	AA	AG
607	9	Sc.AJ_00004	173015	A/T	AA	AT
792	10	Sc.AJ_00005	54033	C/A	CC	CA
2706	11	Sc.AJ_00005	78247	T/C	TT	TC
1954	12	Sc.AJ_00005	78258	G/A	GG	GA
1395	13	Sc.AJ_00006	83239	C/T	CC	CT
1398	14	Sc.AJ_00009	107539	C/T	CC	CT
2832	15	Sc.AJ_00009	136059	T/G	TT	TG
2833	16	Sc.AJ_00009	136061	T/G	TT	TG
2404	17	Sc.AJ_00009	136084	T/A	TT	TA
1883	18	Sc.AJ_00010	26244	G/A	GG	GA
1332	19	Sc.AJ_00010	26304	C/T	CC	CT
469	20	Sc.AJ_00012	154207	A/G	AA	AG
2556	21	Sc.AJ_00013	9243	T/C	TT	TC
730	22	Sc.AJ_00013	9851	C/A	CC	CA
1204	23	Sc.AJ_00013	9935	C/T	CC	CT
1964	24	Sc.AJ_00015	130135	G/A	GG	GA
2718	25	Sc.AJ_00020	119734	T/C	TT	TC
598	26	Sc.AJ_00020	51573	A/T	AA	AT
1378	27	Sc.AJ_00020	53681	C/T	CC	CT
440	28	Sc.AJ_00021	40612	A/G	AA	AG
2714	29	Sc.AJ_00022	106690	T/C	TT	TC
1963	30	Sc.AJ_00022	129213	G/A	GG	GA
2227	31	Sc.AJ_00023	101476	G/T	GG	GT
1889	32	Sc.AJ_00023	28142	G/A	GG	GA
2709	33	Sc.AJ_00023	83971	T/C	TT	TC
2710	34	Sc.AJ_00023	83986	T/C	TT	TC
2711	35	Sc.AJ_00023	84045	T/C	TT	TC
917	36	Sc.AJ_00024	106990	C/G	CC	CG
2401	37	Sc.AJ_00024	106992	T/A	TT	TA
605	38	Sc.AJ_00024	107000	A/T	AA	AT
1391	39	Sc.AJ_00024	69613	C/T	CC	CT
2226	40	Sc.AJ_00024	77324	G/T	GG	GT
1819	41	Sc.AJ_00027	17835	G/A	GG	GA
468	42	Sc.AJ_00028	115062	A/G	AA	AG
2403	43	Sc.AJ_00029	125196	T/A	TT	TA
459	44	Sc.AJ_00029	60737	A/G	AA	AG
899	45	Sc.AJ_00031	29831	C/G	CC	CG
1401	46	Sc.AJ_00036	124028	C/T	CC	CT
606	47	Sc.AJ_00036	129300	A/T	AA	AT
801	48	Sc.AJ_00037	103369	C/A	CC	CA
466	49	Sc.AJ_00037	108229	A/G	AA	AG
2715	50	Sc.AJ_00037	108236	T/C	TT	TC
467	51	Sc.AJ_00037	110180	A/G	AA	AG
1307	52	Sc.AJ_00037	21546	C/T	CC	CT
797	53	Sc.AJ_00038	71963	C/A	CC	CA
1958	54	Sc.AJ_00038	91931	G/A	GG	GA
2713	55	Sc.AJ_00042	101841	T/C	TT	TC
1961	56	Sc.AJ_00042	105603	G/A	GG	GA
434	57	Sc.AJ_00042	38588	A/G	AA	AG
787	58	Sc.AJ_00042	38603	C/A	CC	CA
1359	59	Sc.AJ_00042	38625	C/T	CC	CT
2830	60	Sc.AJ_00042	90344	T/G	TT	TG
2712	61	Sc.AJ_00042	90373	T/C	TT	TC
604	62	Sc.AJ_00042	90438	A/T	AA	AT
1393	63	Sc.AJ_00044	70207	C/T	CC	CT
790	64	Sc.AJ_00045	52424	C/A	CC	CA
1791	65	Sc.AJ_00046	15813	G/A	GG	GA
608	66	Sc.AJ_00046	15837	T/A	AA	AT
1792	67	Sc.AJ_00046	15848	G/A	GG	GA
1456	68	Sc.AJ_00046	15855	A/G	GG	GA
609	69	Sc.AJ_00046	15856	T/A	AA	AT
2178	70	Sc.AJ_00046	15875	G/T	GG	GT
2601	71	Sc.AJ_00046	15876	T/C	TT	TC
1274	72	Sc.AJ_00046	15877	C/T	CC	CT
645	73	Sc.AJ_00046	16270	A/T	AA	TA
2179	74	Sc.AJ_00046	16339	G/T	GG	GT
2827	75	Sc.AJ_00046	41693	T/G	TT	TG
444	76	Sc.AJ_00046	41738	A/G	AA	AG
1930	77	Sc.AJ_00046	46648	G/A	GG	GA
2079	78	Sc.AJ_00046	66196	G/C	GG	GC
2402	79	Sc.AJ_00048	111269	T/A	TT	TA
603	80	Sc.AJ_00055	70403	A/T	AA	AT
802	81	Sc.AJ_00056	104163	C/A	CC	CA
2656	82	Sc.AJ_00056	29847	T/C	TT	TC
1377	83	Sc.AJ_00057	53284	C/T	CC	CT
2716	84	Sc.AJ_00059	112527	T/C	TT	TC
1962	85	Sc.AJ_00059	112531	G/A	GG	GA
463	86	Sc.AJ_00059	94455	A/G	AA	AG
2082	87	Sc.AJ_00059	95982	G/C	GG	GC
464	88	Sc.AJ_00059	95986	A/G	AA	AG
891	89	Sc.AJ_00060	26673	C/G	CC	CG
1884	90	Sc.AJ_00060	26703	G/A	GG	GA
1907	91	Sc.AJ_00060	32794	G/A	GG	GA
2662	92	Sc.AJ_00060	32799	T/C	TT	TC
1908	93	Sc.AJ_00060	32841	G/A	GG	GA
427	94	Sc.AJ_00060	34464	A/G	AA	AG
428	95	Sc.AJ_00060	34485	A/G	AA	AG
1953	96	Sc.AJ_00066	76094	G/A	GG	GA
1764	97	Sc.AJ_00067	12862	G/A	GG	GA
1902	98	Sc.AJ_00067	32387	G/A	GG	GA
1389	99	Sc.AJ_00067	68029	C/T	CC	CT
2376	100	Sc.AJ_00068	24871	T/A	TT	TA
1449	101	Sc.AJ_00068	86334	G/A	GG	AG
628	102	Sc.AJ_00068	86692	A/G	AA	GA
2655	103	Sc.AJ_00069	29603	T/C	TT	TC
915	104	Sc.AJ_00069	80916	C/G	CC	CG
310	105	Sc.AJ_00071	10691	A/G	AA	AG
530	106	Sc.AJ_00071	6636	A/T	AA	AT
284	107	Sc.AJ_00071	8597	A/G	AA	AG
2345	108	Sc.AJ_00072	14429	T/A	TT	TA
337	109	Sc.AJ_00072	14434	A/G	AA	AG
2510	110	Sc.AJ_00072	5576	T/C	TT	TC
916	111	Sc.AJ_00073	92713	C/G	CC	CG
1422	112	Sc.AJ_00074	8681	C/T	CC	TC
2236	113	Sc.AJ_00074	8705	T/A	TT	AT
881	114	Sc.AJ_00075	20248	C/G	CC	CG
2612	115	Sc.AJ_00076	17470	T/C	TT	TC
1712	116	Sc.AJ_00077	8581	G/A	GG	GA
1183	117	Sc.AJ_00077	8650	C/T	CC	CT
1297	118	Sc.AJ_00078	19303	C/T	CC	CT
1917	119	Sc.AJ_00079	35486	G/A	GG	GA
2824	120	Sc.AJ_00079	35548	T/G	TT	TG
121	121	Sc.AJ_00079	35559	A/C	AA	AC
2674	122	Sc.AJ_00081	36381	T/C	TT	TC
1952	123	Sc.AJ_00081	75296	G/A	GG	GA
2693	124	Sc.AJ_00083	50649	T/C	TT	TC
1960	125	Sc.AJ_00084	95453	G/A	GG	GA
465	126	Sc.AJ_00085	102178	A/G	AA	AG
2073	127	Sc.AJ_00089	44819	G/C	GG	GC
1740	128	Sc.AJ_00090	11130	G/A	GG	GA
733	129	Sc.AJ_00090	11137	C/A	CC	CA
1816	130	Sc.AJ_00092	17802	G/A	GG	GA
1283	131	Sc.AJ_00092	17817	C/T	CC	CT
1860	132	Sc.AJ_00092	22680	G/A	GG	GA
2113	133	Sc.AJ_00095	2762	G/T	GG	GT
2747	134	Sc.AJ_00095	2778	T/G	TT	TG
822	135	Sc.AJ_00095	2814	C/G	CC	CG
2476	136	Sc.AJ_00095	3252	T/C	TT	TC
2707	137	Sc.AJ_00095	79167	T/C	TT	TC
2380	138	Sc.AJ_00097	28426	T/A	TT	TA
2705	139	Sc.AJ_00098	75327	T/C	TT	TC
2183	140	Sc.AJ_00100	17229	G/T	GG	GT
798	141	Sc.AJ_00100	80192	C/A	CC	CA
799	142	Sc.AJ_00100	82210	C/A	CC	CA
2697	143	Sc.AJ_00101	51846	T/C	TT	TC
114	144	Sc.AJ_00103	24574	A/C	AA	AC
1918	145	Sc.AJ_00103	36415	G/A	GG	GA
1396	146	Sc.AJ_00103	85581	C/T	CC	CT
462	147	Sc.AJ_00103	86149	A/G	AA	AG
1385	148	Sc.AJ_00108	64125	C/T	CC	CT
1812	149	Sc.AJ_00109	17509	G/A	GG	GA
2613	150	Sc.AJ_00109	17605	T/C	TT	TC
2618	151	Sc.AJ_00110	19123	T/C	TT	TC
914	152	Sc.AJ_00112	70525	C/G	CC	CG
1959	153	Sc.AJ_00116	95135	G/A	GG	GA
778	154	Sc.AJ_00117	29853	C/A	CC	CA
2400	155	Sc.AJ_00117	87991	T/A	TT	TA
1397	156	Sc.AJ_00117	88057	C/T	CC	CT
1955	157	Sc.AJ_00122	83658	G/A	GG	GA
2039	158	Sc.AJ_00123	12229	G/C	GG	GC
2347	159	Sc.AJ_00125	14531	T/A	TT	TA
1937	160	Sc.AJ_00126	49413	G/A	GG	GA
2692	161	Sc.AJ_00126	49425	T/C	TT	TC
1388	162	Sc.AJ_00126	67441	C/T	CC	CT
795	163	Sc.AJ_00126	67472	C/A	CC	CA
854	164	Sc.AJ_00126	9736	C/G	CC	CG
1948	165	Sc.AJ_00128	65923	G/A	GG	GA
577	166	Sc.AJ_00131	20557	A/T	AA	AT
2068	167	Sc.AJ_00136	33928	G/C	GG	GC
785	168	Sc.AJ_00136	36133	C/A	CC	CA
125	169	Sc.AJ_00136	61765	A/C	AA	AC
1188	170	Sc.AJ_00137	8854	C/T	CC	CT
774	171	Sc.AJ_00138	27783	C/A	CC	CA
2225	172	Sc.AJ_00141	71536	G/T	GG	GT
2341	173	Sc.AJ_00144	12475	T/A	TT	TA
1760	174	Sc.AJ_00144	12559	G/A	GG	GA
2578	175	Sc.AJ_00144	12560	T/C	TT	TC
1761	176	Sc.AJ_00144	12562	G/A	GG	GA
1590	177	Sc.AJ_00145	2818	G/A	GG	GA
1919	178	Sc.AJ_00146	37857	G/A	GG	GA
1413	179	Sc.AJ_00149	3398	C/T	CC	TC
1956	180	Sc.AJ_00152	84798	G/A	GG	GA
791	181	Sc.AJ_00153	52497	C/A	CC	CA
1897	182	Sc.AJ_00154	30780	G/A	GG	GA
2208	183	Sc.AJ_00154	30843	G/T	GG	GT
2704	184	Sc.AJ_00154	62938	T/C	TT	TC
767	185	Sc.AJ_00156	21748	C/A	CC	CA
423	186	Sc.AJ_00158	33468	A/G	AA	AG
2664	187	Sc.AJ_00158	33498	T/C	TT	TC
1386	188	Sc.AJ_00162	64903	C/T	CC	CT
602	189	Sc.AJ_00162	70071	A/T	AA	AT
126	190	Sc.AJ_00162	70101	A/C	AA	AC
2330	191	Sc.AJ_00164	9140	T/A	TT	TA
1943	192	Sc.AJ_00167	57322	G/A	GG	GA
458	193	Sc.AJ_00167	59356	A/G	AA	AG
1949	194	Sc.AJ_00167	69679	G/A	GG	GA
1944	195	Sc.AJ_00168	57879	G/A	GG	GA
2826	196	Sc.AJ_00169	40695	T/G	TT	TG
2387	197	Sc.AJ_00169	40733	T/A	TT	TA
1365	198	Sc.AJ_00169	40744	C/T	CC	CT
454	199	Sc.AJ_00177	54404	A/G	AA	AG
1379	200	Sc.AJ_00177	54411	C/T	CC	CT
910	201	Sc.AJ_00177	59299	C/G	CC	CG
2396	202	Sc.AJ_00177	59301	T/A	TT	TA
2397	203	Sc.AJ_00177	59317	T/A	TT	TA
2701	204	Sc.AJ_00177	59349	T/C	TT	TC
1367	205	Sc.AJ_00180	41873	C/T	CC	CT
2694	206	Sc.AJ_00180	50859	T/C	TT	TC
2074	207	Sc.AJ_00185	47971	G/C	GG	GC
1381	208	Sc.AJ_00186	58288	C/T	CC	CT
800	209	Sc.AJ_00188	84540	C/A	CC	CA
1390	210	Sc.AJ_00189	68273	C/T	CC	CT
354	211	Sc.AJ_00190	15818	A/G	AA	AG
2177	212	Sc.AJ_00190	15836	G/T	GG	GT
381	213	Sc.AJ_00190	19335	A/G	AA	AG
1298	214	Sc.AJ_00190	19345	C/T	CC	CT
1838	215	Sc.AJ_00190	19398	G/A	GG	GA
2621	216	Sc.AJ_00190	19476	T/C	TT	TC
1849	217	Sc.AJ_00190	20075	G/A	GG	GA
1302	218	Sc.AJ_00190	20102	C/T	CC	CT
1392	219	Sc.AJ_00190	69709	C/T	CC	CT
72	220	Sc.AJ_00190	7790	A/C	AA	AC
2562	221	Sc.AJ_00190	9564	T/C	TT	TC
83	222	Sc.AJ_00190	9607	A/C	AA	AC
1932	223	Sc.AJ_00195	47021	G/A	GG	GA
765	224	Sc.AJ_00196	21525	C/A	CC	CA
1796	225	Sc.AJ_00202	16160	G/A	GG	GA
1275	226	Sc.AJ_00202	16276	C/T	CC	CT
2608	227	Sc.AJ_00202	16419	T/C	TT	TC
100	228	Sc.AJ_00202	16542	A/C	AA	AC
2216	229	Sc.AJ_00202	40760	G/T	GG	GT
1947	230	Sc.AJ_00204	60997	G/A	GG	GA
1394	231	Sc.AJ_00204	81649	C/T	CC	CT
2708	232	Sc.AJ_00204	81653	T/C	TT	TC
1384	233	Sc.AJ_00206	62170	C/T	CC	CT
2825	234	Sc.AJ_00207	38301	T/G	TT	TG
2385	235	Sc.AJ_00207	38310	T/A	TT	TA
699	236	Sc.AJ_00210	4623	C/A	CC	CA
1357	237	Sc.AJ_00212	37626	C/T	CC	CT
2780	238	Sc.AJ_00215	8528	T/G	TT	TG
912	239	Sc.AJ_00217	63042	C/G	CC	CG
1787	240	Sc.AJ_00220	15583	G/A	GG	GA
2351	241	Sc.AJ_00220	15613	T/A	TT	TA
2522	242	Sc.AJ_00220	6412	T/C	TT	TC
764	243	Sc.AJ_00222	21100	C/A	CC	CA
112	244	Sc.AJ_00222	21101	A/C	AA	AC
1353	245	Sc.AJ_00230	35226	C/T	CC	CT
2077	246	Sc.AJ_00231	56084	G/C	GG	GC
1942	247	Sc.AJ_00231	56086	G/A	GG	GA
116	248	Sc.AJ_00233	26624	A/C	AA	AC
2205	249	Sc.AJ_00233	26661	G/T	GG	GT
783	250	Sc.AJ_00235	34307	C/A	CC	CA
2689	251	Sc.AJ_00237	47729	T/C	TT	TC
450	252	Sc.AJ_00237	47739	A/G	AA	AG
596	253	Sc.AJ_00238	47928	A/T	AA	AT
1011	254	Sc.AJ_00247	1811	C/T	CC	CT
2081	255	Sc.AJ_00247	74929	G/C	GG	GC
435	256	Sc.AJ_00251	38602	A/G	AA	AG
460	257	Sc.AJ_00251	62663	A/G	AA	AG
2703	258	Sc.AJ_00251	62701	T/C	TT	TC
590	259	Sc.AJ_00254	29458	A/T	AA	AT
2683	260	Sc.AJ_00254	44062	T/C	TT	TC
1370	261	Sc.AJ_00254	44170	C/T	CC	CT
1719	262	Sc.AJ_00254	8923	G/A	GG	GA
597	263	Sc.AJ_00274	50211	A/T	AA	AT
1375	264	Sc.AJ_00274	50222	C/T	CC	CT
2700	265	Sc.AJ_00277	57954	T/C	TT	TC
432	266	Sc.AJ_00280	37923	A/G	AA	AG
1920	267	Sc.AJ_00280	37966	G/A	GG	GA
2615	268	Sc.AJ_00283	17918	T/C	TT	TC
1285	269	Sc.AJ_00283	17963	C/T	CC	CT
1931	270	Sc.AJ_00283	46660	G/A	GG	GA
242	271	Sc.AJ_00285	5754	A/G	AA	AG
2219	272	Sc.AJ_00289	44441	G/T	GG	GT
1746	273	Sc.AJ_00292	11473	G/A	GG	GA
1951	274	Sc.AJ_00292	73498	G/A	GG	GA
1795	275	Sc.AJ_00293	16153	G/A	GG	GA
2323	276	Sc.AJ_00296	7285	T/A	TT	TA
1698	277	Sc.AJ_00296	7352	G/A	GG	GA
1309	278	Sc.AJ_00297	21995	C/T	CC	CT
779	279	Sc.AJ_00298	30810	C/A	CC	CA
1369	280	Sc.AJ_00298	44076	C/T	CC	CT
1372	281	Sc.AJ_00299	46297	C/T	CC	CT
1360	282	Sc.AJ_00304	38792	C/T	CC	CT
2080	283	Sc.AJ_00306	70118	G/C	GG	GC
1950	284	Sc.AJ_00306	70126	G/A	GG	GA
2399	285	Sc.AJ_00306	70129	T/A	TT	TA
127	286	Sc.AJ_00306	70173	A/C	AA	AC
2817	287	Sc.AJ_00307	31273	T/G	TT	TG
902	288	Sc.AJ_00307	38545	C/G	CC	CG
446	289	Sc.AJ_00307	43440	A/G	AA	AG
1368	290	Sc.AJ_00307	43443	C/T	CC	CT
457	291	Sc.AJ_00313	57589	A/G	AA	AG
2525	292	Sc.AJ_00316	6645	T/C	TT	TC
128	293	Sc.AJ_00316	71940	A/C	AA	AC
2324	294	Sc.AJ_00318	7321	T/A	TT	TA
246	295	Sc.AJ_00320	6197	A/G	AA	AG
2702	296	Sc.AJ_00328	60281	T/C	TT	TC
1945	297	Sc.AJ_00328	60297	G/A	GG	GA
1946	298	Sc.AJ_00328	60301	G/A	GG	GA
1387	299	Sc.AJ_00329	66984	C/T	CC	CT
1701	300	Sc.AJ_00329	7777	G/A	GG	GA
418	301	Sc.AJ_00332	30649	A/G	AA	AG
913	302	Sc.AJ_00333	67470	C/G	CC	CG
796	303	Sc.AJ_00333	67526	C/A	CC	CA
1933	304	Sc.AJ_00339	47644	G/A	GG	GA
1934	305	Sc.AJ_00339	47675	G/A	GG	GA
461	306	Sc.AJ_00339	67680	A/G	AA	AG
436	307	Sc.AJ_00341	38912	A/G	AA	AG
794	308	Sc.AJ_00341	67186	C/A	CC	CA
430	309	Sc.AJ_00343	34830	A/G	AA	AG
601	310	Sc.AJ_00345	65959	A/T	AA	AT
911	311	Sc.AJ_00353	59527	C/G	CC	CG
2398	312	Sc.AJ_00356	67193	T/A	TT	TA
1239	313	Sc.AJ_00359	12282	C/T	CC	CT
321	314	Sc.AJ_00359	12290	A/G	AA	AG
2800	315	Sc.AJ_00360	16010	T/G	TT	TG
2803	316	Sc.AJ_00361	17422	T/G	TT	TG
380	317	Sc.AJ_00364	19297	A/G	AA	AG
2651	318	Sc.AJ_00366	28114	T/C	TT	TC
2054	319	Sc.AJ_00371	17709	G/C	GG	GC
2220	320	Sc.AJ_00374	44952	G/T	GG	GT
793	321	Sc.AJ_00374	59035	C/A	CC	CA
455	322	Sc.AJ_00377	54739	A/G	AA	AG
600	323	Sc.AJ_00377	54753	A/T	AA	AT
1335	324	Sc.AJ_00380	27150	C/T	CC	CT
1325	325	Sc.AJ_00383	25297	C/T	CC	CT
1374	326	Sc.AJ_00384	50052	C/T	CC	CT
453	327	Sc.AJ_00384	50066	A/G	AA	AG
2392	328	Sc.AJ_00384	50096	T/A	TT	TA
1380	329	Sc.AJ_00387	56486	C/T	CC	CT
2407	330	Sc.AJ_00390	18629	C/T	TT	TC
599	331	Sc.AJ_00390	54494	A/T	AA	AT
2828	332	Sc.AJ_00393	49574	T/G	TT	TG
901	333	Sc.AJ_00398	37080	C/G	CC	CG
2224	334	Sc.AJ_00398	55021	G/T	GG	GT
1899	335	Sc.AJ_00400	31228	G/A	GG	GA
2078	336	Sc.AJ_00404	65979	G/C	GG	GC
2203	337	Sc.AJ_00407	25065	G/T	GG	GT
1873	338	Sc.AJ_00407	25076	G/A	GG	GA
2222	339	Sc.AJ_00415	45115	G/T	GG	GT
2605	340	Sc.AJ_00419	16186	T/C	TT	TC
1330	341	Sc.AJ_00425	26104	C/T	CC	CT
2223	342	Sc.AJ_00425	46200	G/T	GG	GT
2586	343	Sc.AJ_00437	13656	T/C	TT	TC
1773	344	Sc.AJ_00437	13685	G/A	GG	GA
1774	345	Sc.AJ_00437	13709	G/A	GG	GA
1775	346	Sc.AJ_00437	13715	G/A	GG	GA
2066	347	Sc.AJ_00440	32669	G/C	GG	GC
1925	348	Sc.AJ_00441	41530	G/A	GG	GA
2388	349	Sc.AJ_00441	41548	T/A	TT	TA
442	350	Sc.AJ_00441	41566	A/G	AA	AG
2394	351	Sc.AJ_00441	57312	T/A	TT	TA
2029	352	Sc.AJ_00441	8862	G/C	GG	GC
1189	353	Sc.AJ_00441	8871	C/T	CC	CT
1190	354	Sc.AJ_00441	8880	C/T	CC	CT
2632	355	Sc.AJ_00442	20773	T/C	TT	TC
2698	356	Sc.AJ_00443	53316	T/C	TT	TC
751	357	Sc.AJ_00445	16939	C/A	CC	CA
2814	358	Sc.AJ_00446	26360	T/G	TT	TG
443	359	Sc.AJ_00446	41651	A/G	AA	AG
1878	360	Sc.AJ_00462	25683	G/A	GG	GA
406	361	Sc.AJ_00462	25694	A/G	AA	AG
1448	362	Sc.AJ_00463	54520	G/A	GG	AG
2160	363	Sc.AJ_00465	10560	G/T	GG	GT
1831	364	Sc.AJ_00468	18396	G/A	GG	GA
907	365	Sc.AJ_00469	55418	C/G	CC	CG
456	366	Sc.AJ_00469	56554	A/G	AA	AG
904	367	Sc.AJ_00475	41490	C/G	CC	CG
2681	368	Sc.AJ_00475	41491	T/C	TT	TC
2672	369	Sc.AJ_00485	35720	T/C	TT	TC
1328	370	Sc.AJ_00489	25870	C/T	CC	CT
2680	371	Sc.AJ_00491	40869	T/C	TT	TC
1680	372	Sc.AJ_00493	6375	G/A	GG	GA
908	373	Sc.AJ_00495	56975	C/G	CC	CG
909	374	Sc.AJ_00495	57073	C/G	CC	CG
2218	375	Sc.AJ_00496	44266	G/T	GG	GT
397	376	Sc.AJ_00513	23506	A/G	AA	AG
2059	377	Sc.AJ_00513	23510	G/C	GG	GC
770	378	Sc.AJ_00513	23542	C/A	CC	CA
2373	379	Sc.AJ_00513	23543	T/A	TT	TA
2812	380	Sc.AJ_00513	23575	T/G	TT	TG
2642	381	Sc.AJ_00513	23578	T/C	TT	TC
398	382	Sc.AJ_00513	23580	A/G	AA	AG
2374	383	Sc.AJ_00513	23585	T/A	TT	TA
1314	384	Sc.AJ_00514	22979	C/T	CC	CT
2811	385	Sc.AJ_00515	23522	T/G	TT	TG
2675	386	Sc.AJ_00515	38003	T/C	TT	TC
1738	387	Sc.AJ_00523	10767	G/A	GG	GA
1810	388	Sc.AJ_00524	17308	G/A	GG	GA
2389	389	Sc.AJ_00526	43769	T/A	TT	TA
420	390	Sc.AJ_00535	31455	A/G	AA	AG
171	391	Sc.AJ_00537	1684	A/G	AA	AG
2270	392	Sc.AJ_00537	1763	T/A	TT	TA
2735	393	Sc.AJ_00537	1778	T/G	TT	TG
2344	394	Sc.AJ_00539	14239	T/A	TT	TA
256	395	Sc.AJ_00539	6789	A/G	AA	AG
1184	396	Sc.AJ_00539	8729	C/T	CC	CT
285	397	Sc.AJ_00539	8766	A/G	AA	AG
286	398	Sc.AJ_00539	8772	A/G	AA	AG
94	399	Sc.AJ_00547	13443	A/C	AA	AC
449	400	Sc.AJ_00549	45962	A/G	AA	AG
2115	401	Sc.AJ_00552	3025	G/T	GG	GT
499	402	Sc.AJ_00552	3035	A/T	AA	AT
1597	403	Sc.AJ_00552	3039	G/A	GG	GA
1061	404	Sc.AJ_00552	3077	C/T	CC	CT
1600	405	Sc.AJ_00552	3106	G/A	GG	GA
903	406	Sc.AJ_00555	40599	C/G	CC	CG
452	407	Sc.AJ_00558	48915	A/G	AA	AG
1041	408	Sc.AJ_00559	2671	C/T	CC	CT
773	409	Sc.AJ_00563	26935	C/A	CC	CA
2395	410	Sc.AJ_00568	58239	T/A	TT	TA
2796	411	Sc.AJ_00570	13760	T/G	TT	TG
1383	412	Sc.AJ_00574	60073	C/T	CC	CT
2690	413	Sc.AJ_00575	48571	T/C	TT	TC
451	414	Sc.AJ_00575	48592	A/G	AA	AG
2391	415	Sc.AJ_00575	48658	T/A	TT	TA
2602	416	Sc.AJ_00576	15926	T/C	TT	TC
1940	417	Sc.AJ_00577	53232	G/A	GG	GA
124	418	Sc.AJ_00577	53261	A/C	AA	AC
2600	419	Sc.AJ_00585	15826	T/C	TT	TC
441	420	Sc.AJ_00592	41473	A/G	AA	AG
1366	421	Sc.AJ_00592	41475	C/T	CC	CT
2075	422	Sc.AJ_00602	49818	G/C	GG	GC
737	423	Sc.AJ_00604	11803	C/A	CC	CA
2685	424	Sc.AJ_00608	46441	T/C	TT	TC
2264	425	Sc.AJ_00609	1091	T/A	TT	TA
1364	426	Sc.AJ_00614	40427	C/T	CC	CT
2126	427	Sc.AJ_00628	4918	G/T	GG	GT
1691	428	Sc.AJ_00628	6955	G/A	GG	GA
2321	429	Sc.AJ_00628	7009	T/A	TT	TA
2772	430	Sc.AJ_00628	7010	T/G	TT	TG
895	431	Sc.AJ_00629	27906	C/G	CC	CG
2106	432	Sc.AJ_00631	1874	G/T	GG	GT
1829	433	Sc.AJ_00634	18320	G/A	GG	GA
2213	434	Sc.AJ_00642	34529	G/T	GG	GT
2822	435	Sc.AJ_00642	34530	T/G	TT	TG
390	436	Sc.AJ_00655	22555	A/G	AA	AG
2676	437	Sc.AJ_00662	38285	T/C	TT	TC
433	438	Sc.AJ_00662	38292	A/G	AA	AG
2071	439	Sc.AJ_00662	38298	G/C	GG	GC
2677	440	Sc.AJ_00662	38317	T/C	TT	TC
1867	441	Sc.AJ_00665	24304	G/A	GG	GA
1868	442	Sc.AJ_00665	24325	G/A	GG	GA
414	443	Sc.AJ_00666	29706	A/G	AA	AG
746	444	Sc.AJ_00674	14151	C/A	CC	CA
2393	445	Sc.AJ_00678	52420	T/A	TT	TA
1376	446	Sc.AJ_00678	52421	C/T	CC	CT
906	447	Sc.AJ_00683	47530	C/G	CC	CG
2352	448	Sc.AJ_00686	15710	T/A	TT	TA
2041	449	Sc.AJ_00689	12791	G/C	GG	GC
1248	450	Sc.AJ_00689	12798	C/T	CC	CT
2342	451	Sc.AJ_00689	12830	T/A	TT	TA
2603	452	Sc.AJ_00689	15999	T/C	TT	TC
575	453	Sc.AJ_00690	17429	A/T	AA	AT
1363	454	Sc.AJ_00691	39808	C/T	CC	CT
2684	455	Sc.AJ_00696	44226	T/C	TT	TC
1928	456	Sc.AJ_00696	44227	G/A	GG	GA
1759	457	Sc.AJ_00697	12530	G/A	GG	GA
2687	458	Sc.AJ_00699	47073	T/C	TT	TC
2688	459	Sc.AJ_00699	47074	T/C	TT	TC
2695	460	Sc.AJ_00701	51080	T/C	TT	TC
2696	461	Sc.AJ_00701	51113	T/C	TT	TC
1927	462	Sc.AJ_00702	43584	G/A	GG	GA
1199	463	Sc.AJ_00703	9654	C/T	CC	CT
1200	464	Sc.AJ_00703	9712	C/T	CC	CT
117	465	Sc.AJ_00705	28485	A/C	AA	AC
1362	466	Sc.AJ_00708	39265	C/T	CC	CT
282	467	Sc.AJ_00720	8490	A/G	AA	AG
2181	468	Sc.AJ_00723	16488	G/T	GG	GT
1801	469	Sc.AJ_00723	16494	G/A	GG	GA
424	470	Sc.AJ_00723	33639	A/G	AA	AG
425	471	Sc.AJ_00723	33643	A/G	AA	AG
2806	472	Sc.AJ_00724	18461	T/G	TT	TG
2186	473	Sc.AJ_00724	18465	G/T	GG	GT
2187	474	Sc.AJ_00724	18466	G/T	GG	GT
1447	475	Sc.AJ_00725	41107	G/A	GG	AG
1371	476	Sc.AJ_00737	44709	C/T	CC	CT
2506	477	Sc.AJ_00744	5320	T/C	TT	TC
447	478	Sc.AJ_00774	44750	A/G	AA	AG
2829	479	Sc.AJ_00774	52136	T/G	TT	TG
275	480	Sc.AJ_00775	8010	A/G	AA	AG
1323	481	Sc.AJ_00782	24371	C/T	CC	CT
1324	482	Sc.AJ_00782	24383	C/T	CC	CT
1939	483	Sc.AJ_00783	52823	G/A	GG	GA
1245	484	Sc.AJ_00791	12545	C/T	CC	CT
2565	485	Sc.AJ_00791	9962	T/C	TT	TC
1869	486	Sc.AJ_00796	24351	G/A	GG	GA
306	487	Sc.AJ_00797	10292	A/G	AA	AG
2784	488	Sc.AJ_00797	9613	T/G	TT	TG
324	489	Sc.AJ_00798	12667	A/G	AA	AG
1361	490	Sc.AJ_00805	39059	C/T	CC	CT
788	491	Sc.AJ_00805	39069	C/A	CC	CA
110	492	Sc.AJ_00814	20961	A/C	AA	AC
445	493	Sc.AJ_00816	41943	A/G	AA	AG
772	494	Sc.AJ_00819	25097	C/A	CC	CA
1935	495	Sc.AJ_00823	48359	G/A	GG	GA
2670	496	Sc.AJ_00829	35345	T/C	TT	TC
2340	497	Sc.AJ_00831	12233	T/A	TT	TA
1834	498	Sc.AJ_00833	19071	G/A	GG	GA
988	499	Sc.AJ_00834	1434	C/T	CC	CT
2686	500	Sc.AJ_00836	46726	T/C	TT	TC
1924	501	Sc.AJ_00868	41261	G/A	GG	GA
2069	502	Sc.AJ_00877	36366	G/C	GG	GC
763	503	Sc.AJ_00880	21044	C/A	CC	CA
1758	504	Sc.AJ_00884	12373	G/A	GG	GA
355	505	Sc.AJ_00889	15865	A/G	AA	AG
2820	506	Sc.AJ_00891	33435	T/G	TT	TG
422	507	Sc.AJ_00896	33253	A/G	AA	AG
591	508	Sc.AJ_00897	31087	A/T	AA	AT
348	509	Sc.AJ_00899	15508	A/G	AA	AG
1352	510	Sc.AJ_00899	34415	C/T	CC	CT
300	511	Sc.AJ_00904	9523	A/G	AA	AG
1197	512	Sc.AJ_00904	9584	C/T	CC	CT
2217	513	Sc.AJ_00908	40810	G/T	GG	GT
2188	514	Sc.AJ_00910	18544	G/T	GG	GT
2063	515	Sc.AJ_00913	27798	G/C	GG	GC
1340	516	Sc.AJ_00913	29606	C/T	CC	CT
2555	517	Sc.AJ_00913	9205	T/C	TT	TC
1929	518	Sc.AJ_00914	45774	G/A	GG	GA
545	519	Sc.AJ_00914	9665	A/T	AA	AT
1356	520	Sc.AJ_00924	36235	C/T	CC	CT
786	521	Sc.AJ_00924	36279	C/A	CC	CA
1771	522	Sc.AJ_00925	13520	G/A	GG	GA
230	523	Sc.AJ_00932	5057	A/G	AA	AG
2643	524	Sc.AJ_00937	23807	T/C	TT	TC
2660	525	Sc.AJ_00938	32095	T/C	TT	TC
780	526	Sc.AJ_00938	32158	C/A	CC	CA
1373	527	Sc.AJ_00945	48025	C/T	CC	CT
87	528	Sc.AJ_00946	10453	A/C	AA	AC
209	529	Sc.AJ_00948	3643	A/G	AA	AG
919	530	Sc.AJ_00959	110	C/T	CC	CT
123	531	Sc.AJ_00960	47253	A/C	AA	AC
2070	532	Sc.AJ_00973	37294	G/C	GG	GC
2691	533	Sc.AJ_00980	48683	T/C	TT	TC
1730	534	Sc.AJ_00984	10085	G/A	GG	GA
2634	535	Sc.AJ_00986	22147	T/C	TT	TC
327	536	Sc.AJ_00987	12798	A/G	AA	AG
1901	537	Sc.AJ_00990	32009	G/A	GG	GA
595	538	Sc.AJ_00991	38460	A/T	AA	AT
1473	539	Sc.AJ_00992	362	G/A	GG	GA
2047	540	Sc.AJ_01000	15669	G/C	GG	GC
1222	541	Sc.AJ_01007	10860	C/T	CC	CT
1224	542	Sc.AJ_01007	10885	C/T	CC	CT
551	543	Sc.AJ_01007	10887	A/T	AA	AT
2372	544	Sc.AJ_01007	23243	T/A	TT	TA
90	545	Sc.AJ_01010	10928	A/C	AA	AC
2624	546	Sc.AJ_01010	19746	T/C	TT	TC
2297	547	Sc.AJ_01014	4346	T/A	TT	TA
720	548	Sc.AJ_01014	7677	C/A	CC	CA
2284	549	Sc.AJ_01023	3221	T/A	TT	TA
2211	550	Sc.AJ_01025	32627	G/T	GG	GT
2194	551	Sc.AJ_01027	21654	G/T	GG	GT
1308	552	Sc.AJ_01027	21659	C/T	CC	CT
400	553	Sc.AJ_01027	23879	A/G	AA	AG
2362	554	Sc.AJ_01031	18128	T/A	TT	TA
105	555	Sc.AJ_01031	18140	A/C	AA	AC
2659	556	Sc.AJ_01034	31958	T/C	TT	TC
1348	557	Sc.AJ_01034	31975	C/T	CC	CT
1912	558	Sc.AJ_01034	34004	G/A	GG	GA
1913	559	Sc.AJ_01034	34101	G/A	GG	GA
365	560	Sc.AJ_01035	17451	A/G	AA	AG
1789	561	Sc.AJ_01051	15783	G/A	GG	GA
2678	562	Sc.AJ_01051	38713	T/C	TT	TC
2679	563	Sc.AJ_01051	38717	T/C	TT	TC
1253	564	Sc.AJ_01057	13478	C/T	CC	CT
2566	565	Sc.AJ_01075	10169	T/C	TT	TC
223	566	Sc.AJ_01077	4663	A/G	AA	AG
1864	567	Sc.AJ_01079	24012	G/A	GG	GA
926	568	Sc.AJ_01086	177	C/T	CC	CT
876	569	Sc.AJ_01086	18350	C/G	CC	CG
1277	570	Sc.AJ_01091	16641	C/T	CC	CT
2204	571	Sc.AJ_01092	26358	G/T	GG	GT
869	572	Sc.AJ_01094	14728	C/G	CC	CG
1166	573	Sc.AJ_01095	7903	C/T	CC	CT
1704	574	Sc.AJ_01095	7915	G/A	GG	GA
421	575	Sc.AJ_01096	33058	A/G	AA	AG
2062	576	Sc.AJ_01098	27175	G/C	GG	GC
1246	577	Sc.AJ_01100	12622	C/T	CC	CT
1892	578	Sc.AJ_01104	28498	G/A	GG	GA
122	579	Sc.AJ_01105	39864	A/C	AA	AC
2682	580	Sc.AJ_01106	42188	T/C	TT	TC
1682	581	Sc.AJ_01112	6537	G/A	GG	GA
1153	582	Sc.AJ_01112	7346	C/T	CC	CT
2564	583	Sc.AJ_01120	9894	T/C	TT	TC
2343	584	Sc.AJ_01122	13251	T/A	TT	TA
627	585	Sc.AJ_01128	33384	A/G	AA	GA
2663	586	Sc.AJ_01128	33439	T/C	TT	TC
197	587	Sc.AJ_01134	2768	A/G	AA	AG
2768	588	Sc.AJ_01136	6318	T/G	TT	TG
1535	589	Sc.AJ_01138	1395	G/A	GG	GA
474	590	Sc.AJ_01141	688	A/T	AA	AT
29	591	Sc.AJ_01141	728	A/C	AA	AC
996	592	Sc.AJ_01147	1610	C/T	CC	CT
2511	593	Sc.AJ_01153	5655	T/C	TT	TC
1804	594	Sc.AJ_01154	16869	G/A	GG	GA
541	595	Sc.AJ_01158	8509	A/T	AA	AT
1922	596	Sc.AJ_01159	40342	G/A	GG	GA
2214	597	Sc.AJ_01159	40370	G/T	GG	GT
287	598	Sc.AJ_01159	8828	A/G	AA	AG
1779	599	Sc.AJ_01160	14573	G/A	GG	GA
2390	600	Sc.AJ_01170	44556	T/A	TT	TA
868	601	Sc.AJ_01173	14714	C/G	CC	CG
339	602	Sc.AJ_01173	14723	A/G	AA	AG
1326	603	Sc.AJ_01175	25469	C/T	CC	CT
1876	604	Sc.AJ_01175	25512	G/A	GG	GA
2221	605	Sc.AJ_01175	45069	G/T	GG	GT
349	606	Sc.AJ_01178	15601	A/G	AA	AG
2309	607	Sc.AJ_01183	5766	T/A	TT	TA
2046	608	Sc.AJ_01185	15007	G/C	GG	GC
743	609	Sc.AJ_01187	13276	C/A	CC	CA
2657	610	Sc.AJ_01189	31022	T/C	TT	TC
408	611	Sc.AJ_01194	26789	A/G	AA	AG
1900	612	Sc.AJ_01200	31960	G/A	GG	GA
736	613	Sc.AJ_01203	11801	C/A	CC	CA
2661	614	Sc.AJ_01215	32450	T/C	TT	TC
119	615	Sc.AJ_01215	32488	A/C	AA	AC
977	616	Sc.AJ_01216	1276	C/T	CC	CT
1533	617	Sc.AJ_01228	1377	G/A	GG	GA
1313	618	Sc.AJ_01228	22363	C/T	CC	CT
847	619	Sc.AJ_01243	8553	C/G	CC	CG
2212	620	Sc.AJ_01246	34437	G/T	GG	GT
1891	621	Sc.AJ_01254	28470	G/A	GG	GA
1358	622	Sc.AJ_01254	37976	C/T	CC	CT
358	623	Sc.AJ_01260	16743	A/G	AA	AG
2366	624	Sc.AJ_01270	20506	T/A	TT	TA
1344	625	Sc.AJ_01270	31254	C/T	CC	CT
2215	626	Sc.AJ_01274	40481	G/T	GG	GT
1923	627	Sc.AJ_01274	40509	G/A	GG	GA
882	628	Sc.AJ_01285	21308	C/G	CC	CG
1854	629	Sc.AJ_01285	21332	G/A	GG	GA
2614	630	Sc.AJ_01297	17621	T/C	TT	TC
367	631	Sc.AJ_01297	17636	A/G	AA	AG
438	632	Sc.AJ_01298	39331	A/G	AA	AG
1247	633	Sc.AJ_01300	12682	C/T	CC	CT
2384	634	Sc.AJ_01301	35979	T/A	TT	TA
2673	635	Sc.AJ_01301	35994	T/C	TT	TC
2034	636	Sc.AJ_01303	10063	G/C	GG	GC
1211	637	Sc.AJ_01305	10381	C/T	CC	CT
2598	638	Sc.AJ_01312	15672	T/C	TT	TC
1272	639	Sc.AJ_01312	15681	C/T	CC	CT
353	640	Sc.AJ_01312	15810	A/G	AA	AG
1320	641	Sc.AJ_01312	24115	C/T	CC	CT
402	642	Sc.AJ_01312	24117	A/G	AA	AG
272	643	Sc.AJ_01314	7920	A/G	AA	AG
280	644	Sc.AJ_01314	8381	A/G	AA	AG
1354	645	Sc.AJ_01315	36127	C/T	CC	CT
1916	646	Sc.AJ_01318	34986	G/A	GG	GA
1086	647	Sc.AJ_01319	4069	C/T	CC	CT
1921	648	Sc.AJ_01324	39721	G/A	GG	GA
2810	649	Sc.AJ_01333	22802	T/G	TT	TG
384	650	Sc.AJ_01334	20004	A/G	AA	AG
2057	651	Sc.AJ_01334	20010	G/C	GG	GC
2365	652	Sc.AJ_01334	20020	T/A	TT	TA
1301	653	Sc.AJ_01334	20038	C/T	CC	CT
1848	654	Sc.AJ_01334	20047	G/A	GG	GA
1213	655	Sc.AJ_01339	10487	C/T	CC	CT
412	656	Sc.AJ_01345	29164	A/G	AA	AG
2064	657	Sc.AJ_01345	29219	G/C	GG	GC
372	658	Sc.AJ_01348	18090	A/G	AA	AG
2210	659	Sc.AJ_01352	32409	G/T	GG	GT
766	660	Sc.AJ_01362	21527	C/A	CC	CA
2807	661	Sc.AJ_01369	19647	T/G	TT	TG
892	662	Sc.AJ_01376	26673	C/G	CC	CG
1023	663	Sc.AJ_01377	2001	C/T	CC	CT
510	664	Sc.AJ_01389	4379	A/T	AA	AT
1099	665	Sc.AJ_01389	4398	C/T	CC	CT
2752	666	Sc.AJ_01389	4399	T/G	TT	TG
2650	667	Sc.AJ_01398	27987	T/C	TT	TC
2667	668	Sc.AJ_01398	34747	T/C	TT	TC
1915	669	Sc.AJ_01398	34851	G/A	GG	GA
86	670	Sc.AJ_01407	10137	A/C	AA	AC
1207	671	Sc.AJ_01407	10141	C/T	CC	CT
900	672	Sc.AJ_01409	33637	C/G	CC	CG
2065	673	Sc.AJ_01414	31190	G/C	GG	GC
2818	674	Sc.AJ_01414	31281	T/G	TT	TG
426	675	Sc.AJ_01439	33850	A/G	AA	AG
2358	676	Sc.AJ_01442	17760	T/A	TT	TA
594	677	Sc.AJ_01450	35991	A/T	AA	AT
1347	678	Sc.AJ_01452	31632	C/T	CC	CT
1859	679	Sc.AJ_01454	22292	G/A	GG	GA
2486	680	Sc.AJ_01457	4060	T/C	TT	TC
1105	681	Sc.AJ_01464	4653	C/T	CC	CT
1312	682	Sc.AJ_01470	22195	C/T	CC	CT
2805	683	Sc.AJ_01482	18002	T/G	TT	TG
1717	684	Sc.AJ_01482	8903	G/A	GG	GA
2328	685	Sc.AJ_01482	8907	T/A	TT	TA
1148	686	Sc.AJ_01487	6602	C/T	CC	CT
1349	687	Sc.AJ_01489	33335	C/T	CC	CT
676	688	Sc.AJ_01490	1488	C/A	CC	CA
677	689	Sc.AJ_01490	1530	C/A	CC	CA
416	690	Sc.AJ_01494	30155	A/G	AA	AG
1909	691	Sc.AJ_01494	33400	G/A	GG	GA
332	692	Sc.AJ_01497	13516	A/G	AA	AG
2192	693	Sc.AJ_01501	21247	G/T	GG	GT
84	694	Sc.AJ_01515	9815	A/C	AA	AC
1336	695	Sc.AJ_01517	27928	C/T	CC	CT
377	696	Sc.AJ_01527	18867	A/G	AA	AG
2182	697	Sc.AJ_01528	17193	G/T	GG	GT
728	698	Sc.AJ_01528	9300	C/A	CC	CA
1337	699	Sc.AJ_01537	28352	C/T	CC	CT
2036	700	Sc.AJ_01541	10472	G/C	GG	GC
2540	701	Sc.AJ_01543	8332	T/C	TT	TC
1345	702	Sc.AJ_01555	31464	C/T	CC	CT
2209	703	Sc.AJ_01555	31503	G/T	GG	GT
1346	704	Sc.AJ_01555	31513	C/T	CC	CT
2658	705	Sc.AJ_01555	31516	T/C	TT	TC
886	706	Sc.AJ_01560	23503	C/G	CC	CG
1863	707	Sc.AJ_01560	23517	G/A	GG	GA
1669	708	Sc.AJ_01565	6012	G/A	GG	GA
1549	709	Sc.AJ_01575	1739	G/A	GG	GA
1695	710	Sc.AJ_01584	7300	G/A	GG	GA
1260	711	Sc.AJ_01587	14673	C/T	CC	CT
375	712	Sc.AJ_01589	18325	A/G	AA	AG
1291	713	Sc.AJ_01589	18329	C/T	CC	CT
1830	714	Sc.AJ_01589	18334	G/A	GG	GA
757	715	Sc.AJ_01589	18365	C/A	CC	CA
1001	716	Sc.AJ_01595	1664	C/T	CC	CT
2269	717	Sc.AJ_01595	1687	T/A	TT	TA
1879	718	Sc.AJ_01595	25720	G/A	GG	GA
784	719	Sc.AJ_01602	35439	C/A	CC	CA
1331	720	Sc.AJ_01604	26287	C/T	CC	CT
1203	721	Sc.AJ_01604	9902	C/T	CC	CT
356	722	Sc.AJ_01608	15934	A/G	AA	AG
592	723	Sc.AJ_01609	33619	A/T	AA	AT
2368	724	Sc.AJ_01611	21692	T/A	TT	TA
2185	725	Sc.AJ_01613	17818	G/T	GG	GT
1322	726	Sc.AJ_01620	24360	C/T	CC	CT
1038	727	Sc.AJ_01624	2552	C/T	CC	CT
826	728	Sc.AJ_01631	3655	C/G	CC	CG
1355	729	Sc.AJ_01632	36150	C/T	CC	CT
238	730	Sc.AJ_01633	5467	A/G	AA	AG
1658	731	Sc.AJ_01633	5475	G/A	GG	GA
1333	732	Sc.AJ_01635	26942	C/T	CC	CT
2782	733	Sc.AJ_01641	9501	T/G	TT	TG
1882	734	Sc.AJ_01650	26089	G/A	GG	GA
2821	735	Sc.AJ_01651	34446	T/G	TT	TG
1732	736	Sc.AJ_01653	10215	G/A	GG	GA
257	737	Sc.AJ_01653	6975	A/G	AA	AG
2202	738	Sc.AJ_01658	24954	G/T	GG	GT
1840	739	Sc.AJ_01659	19707	G/A	GG	GA
2622	740	Sc.AJ_01659	19723	T/C	TT	TC
108	741	Sc.AJ_01659	19748	A/C	AA	AC
2626	742	Sc.AJ_01659	19767	T/C	TT	TC
2623	743	Sc.AJ_01661	19734	T/C	TT	TC
1841	744	Sc.AJ_01661	19772	G/A	GG	GA
2363	745	Sc.AJ_01661	19820	T/A	TT	TA
201	746	Sc.AJ_01668	3111	A/G	AA	AG
1279	747	Sc.AJ_01670	17059	C/T	CC	CT
1342	748	Sc.AJ_01675	30105	C/T	CC	CT
1754	749	Sc.AJ_01684	11803	G/A	GG	GA
2823	750	Sc.AJ_01694	35046	T/G	TT	TG
683	751	Sc.AJ_01699	2314	C/A	CC	CA
429	752	Sc.AJ_01708	34780	A/G	AA	AG
2383	753	Sc.AJ_01708	34855	T/A	TT	TA
1896	754	Sc.AJ_01710	30124	G/A	GG	GA
2625	755	Sc.AJ_01720	19750	T/C	TT	TC
1855	756	Sc.AJ_01722	21375	G/A	GG	GA
1627	757	Sc.AJ_01732	4106	G/A	GG	GA
1187	758	Sc.AJ_01734	8770	C/T	CC	CT
887	759	Sc.AJ_01735	24767	C/G	CC	CG
1175	760	Sc.AJ_01737	8317	C/T	CC	CT
539	761	Sc.AJ_01737	8347	A/T	AA	AT
1914	762	Sc.AJ_01747	34324	G/A	GG	GA
1351	763	Sc.AJ_01747	34333	C/T	CC	CT
2640	764	Sc.AJ_01749	23355	T/C	TT	TC
411	765	Sc.AJ_01750	28231	A/G	AA	AG
893	766	Sc.AJ_01751	27361	C/G	CC	CG
781	767	Sc.AJ_01751	32714	C/A	CC	CA
1906	768	Sc.AJ_01751	32721	G/A	GG	GA
1284	769	Sc.AJ_01753	17930	C/T	CC	CT
1164	770	Sc.AJ_01753	7832	C/T	CC	CT
1821	771	Sc.AJ_01757	17961	G/A	GG	GA
1826	772	Sc.AJ_01757	18105	G/A	GG	GA
1334	773	Sc.AJ_01760	27039	C/T	CC	CT
1299	774	Sc.AJ_01762	19856	C/T	CC	CT
1242	775	Sc.AJ_01764	12327	C/T	CC	CT
851	776	Sc.AJ_01764	9343	C/G	CC	CG
2783	777	Sc.AJ_01764	9522	T/G	TT	TG
2156	778	Sc.AJ_01764	9533	G/T	GG	GT
1158	779	Sc.AJ_01766	7683	C/T	CC	CT
2795	780	Sc.AJ_01769	13668	T/G	TT	TG
1149	781	Sc.AJ_01775	6675	C/T	CC	CT
1271	782	Sc.AJ_01777	15552	C/T	CC	CT
650	783	Sc.AJ_01781	19226	C/A	CC	AC
2000	784	Sc.AJ_01783	3025	G/C	GG	GC
2146	785	Sc.AJ_01786	7578	G/T	GG	GT
1750	786	Sc.AJ_01791	11580	G/A	GG	GA
722	787	Sc.AJ_01804	8028	C/A	CC	CA
2537	788	Sc.AJ_01804	8038	T/C	TT	TC
360	789	Sc.AJ_01806	17006	A/G	AA	AG
2636	790	Sc.AJ_01808	22296	T/C	TT	TC
1256	791	Sc.AJ_01823	14241	C/T	CC	CT
419	792	Sc.AJ_01831	31203	A/G	AA	AG
593	793	Sc.AJ_01831	33728	A/T	AA	AT
2665	794	Sc.AJ_01831	33734	T/C	TT	TC
1304	795	Sc.AJ_01840	20604	C/T	CC	CT
2285	796	Sc.AJ_01840	3378	T/A	TT	TA
2671	797	Sc.AJ_01848	35414	T/C	TT	TC
2308	798	Sc.AJ_01850	5672	T/A	TT	TA
1663	799	Sc.AJ_01850	5714	G/A	GG	GA
768	800	Sc.AJ_01851	21773	C/A	CC	CA
580	801	Sc.AJ_01859	23034	A/T	AA	AT
885	802	Sc.AJ_01859	23037	C/G	CC	CG
395	803	Sc.AJ_01859	23112	A/G	AA	AG
396	804	Sc.AJ_01859	23145	A/G	AA	AG
203	805	Sc.AJ_01864	3336	A/G	AA	AG
314	806	Sc.AJ_01870	11631	A/G	AA	AG
1890	807	Sc.AJ_01873	28238	G/A	GG	GA
897	808	Sc.AJ_01873	28291	C/G	CC	CG
413	809	Sc.AJ_01873	29259	A/G	AA	AG
573	810	Sc.AJ_01877	17113	A/T	AA	AT
782	811	Sc.AJ_01877	34223	C/A	CC	CA
92	812	Sc.AJ_01880	12298	A/C	AA	AC
338	813	Sc.AJ_01880	14670	A/G	AA	AG
2067	814	Sc.AJ_01880	33905	G/C	GG	GC
578	815	Sc.AJ_01881	21244	A/T	AA	AT
388	816	Sc.AJ_01881	21285	A/G	AA	AG
2193	817	Sc.AJ_01881	21287	G/T	GG	GT
1306	818	Sc.AJ_01881	21293	C/T	CC	CT
1853	819	Sc.AJ_01881	21311	G/A	GG	GA
1887	820	Sc.AJ_01881	28048	G/A	GG	GA
896	821	Sc.AJ_01881	28056	C/G	CC	CG
840	822	Sc.AJ_01887	6449	C/G	CC	CG
1888	823	Sc.AJ_01888	28110	G/A	GG	GA
359	824	Sc.AJ_01889	16910	A/G	AA	AG
2184	825	Sc.AJ_01896	17582	G/T	GG	GT
771	826	Sc.AJ_01904	24469	C/A	CC	CA
1254	827	Sc.AJ_01906	13545	C/T	CC	CT
1635	828	Sc.AJ_01911	4392	G/A	GG	GA
1101	829	Sc.AJ_01911	4401	C/T	CC	CT
1636	830	Sc.AJ_01911	4431	G/A	GG	GA
1339	831	Sc.AJ_01916	29507	C/T	CC	CT
2180	832	Sc.AJ_01927	16431	G/T	GG	GT
883	833	Sc.AJ_01927	21855	C/G	CC	CG
399	834	Sc.AJ_01928	23728	A/G	AA	AG
759	835	Sc.AJ_01930	18730	C/A	CC	CA
760	836	Sc.AJ_01930	18787	C/A	CC	CA
1296	837	Sc.AJ_01936	19083	C/T	CC	CT
2474	838	Sc.AJ_01936	2941	T/C	TT	TC
391	839	Sc.AJ_01938	22951	A/G	AA	AG
2639	840	Sc.AJ_01938	22961	T/C	TT	TC
392	841	Sc.AJ_01938	22967	A/G	AA	AG
2666	842	Sc.AJ_01945	34075	T/C	TT	TC
2296	843	Sc.AJ_01945	4250	T/A	TT	TA
1910	844	Sc.AJ_01952	33500	G/A	GG	GA
297	845	Sc.AJ_01956	9385	A/G	AA	AG
101	846	Sc.AJ_01961	16561	A/C	AA	AC
2050	847	Sc.AJ_01961	16566	G/C	GG	GC
2051	848	Sc.AJ_01961	16588	G/C	GG	GC
385	849	Sc.AJ_01971	20694	A/G	AA	AG
1338	850	Sc.AJ_01976	28683	C/T	CC	CT
2619	851	Sc.AJ_01978	19200	T/C	TT	TC
350	852	Sc.AJ_01979	15605	A/G	AA	AG
1788	853	Sc.AJ_01979	15610	G/A	GG	GA
417	854	Sc.AJ_01982	30342	A/G	AA	AG
2320	855	Sc.AJ_01982	6996	T/A	TT	TA
2644	856	Sc.AJ_01987	23916	T/C	TT	TC
586	857	Sc.AJ_01997	28138	A/T	AA	AT
1877	858	Sc.AJ_02001	25555	G/A	GG	GA
2207	859	Sc.AJ_02001	30452	G/T	GG	GT
1568	860	Sc.AJ_02006	2219	G/A	GG	GA
1676	861	Sc.AJ_02008	6253	G/A	GG	GA
35	862	Sc.AJ_02009	1020	A/C	AA	AC
516	863	Sc.AJ_02009	5088	A/T	AA	AT
695	864	Sc.AJ_02017	4507	C/A	CC	CA
1410	865	Sc.AJ_02033	691	C/T	CC	TC
2241	866	Sc.AJ_02033	703	T/C	TT	ct
1321	867	Sc.AJ_02037	24198	C/T	CC	CT
1911	868	Sc.AJ_02041	33587	G/A	GG	GA
2379	869	Sc.AJ_02042	26135	T/A	TT	TA
1273	870	Sc.AJ_02046	15681	C/T	CC	CT
1748	871	Sc.AJ_02048	11563	G/A	GG	GA
2574	872	Sc.AJ_02048	11642	T/C	TT	TC
193	873	Sc.AJ_02051	2582	A/G	AA	AG
1894	874	Sc.AJ_02051	28793	G/A	GG	GA
407	875	Sc.AJ_02052	26195	A/G	AA	AG
571	876	Sc.AJ_02053	16711	A/T	AA	AT
2611	877	Sc.AJ_02053	16801	T/C	TT	TC
776	878	Sc.AJ_02067	28620	C/A	CC	CA
102	879	Sc.AJ_02071	16862	A/C	AA	AC
1343	880	Sc.AJ_02087	30684	C/T	CC	CT
366	881	Sc.AJ_02088	17494	A/G	AA	AG
1866	882	Sc.AJ_02089	24230	G/A	GG	GA
2381	883	Sc.AJ_02090	32413	T/A	TT	TA
1903	884	Sc.AJ_02090	32455	G/A	GG	GA
2595	885	Sc.AJ_02095	15139	T/C	TT	TC
263	886	Sc.AJ_02095	7461	A/G	AA	AG
2637	887	Sc.AJ_02096	22683	T/C	TT	TC
1310	888	Sc.AJ_02099	22047	C/T	CC	CT
370	889	Sc.AJ_02101	17793	A/G	AA	AG
1817	890	Sc.AJ_02101	17816	G/A	GG	GA
1820	891	Sc.AJ_02101	17836	G/A	GG	GA
2641	892	Sc.AJ_02101	23396	T/C	TT	TC
1329	893	Sc.AJ_02102	25882	C/T	CC	CT
589	894	Sc.AJ_02109	29158	A/T	AA	AT
1726	895	Sc.AJ_02111	9625	G/A	GG	GA
2583	896	Sc.AJ_02152	13229	T/C	TT	TC
206	897	Sc.AJ_02154	3402	A/G	AA	AG
1880	898	Sc.AJ_02158	25788	G/A	GG	GA
387	899	Sc.AJ_02165	21192	A/G	AA	AG
1341	900	Sc.AJ_02169	29728	C/T	CC	CT
118	901	Sc.AJ_02169	29813	A/C	AA	AC
2132	902	Sc.AJ_02170	5348	G/T	GG	GT
2339	903	Sc.AJ_02177	12167	T/A	TT	TA
1205	904	Sc.AJ_02179	9947	C/T	CC	CT
1769	905	Sc.AJ_02185	13124	G/A	GG	GA
89	906	Sc.AJ_02187	10666	A/C	AA	AC
2007	907	Sc.AJ_02188	4193	G/C	GG	GC
685	908	Sc.AJ_02193	2614	C/A	CC	CA
325	909	Sc.AJ_02196	12759	A/G	AA	AG
326	910	Sc.AJ_02196	12768	A/G	AA	AG
1437	911	Sc.AJ_02200	4992	G/A	GG	AG
1847	912	Sc.AJ_02202	19995	G/A	GG	GA
2591	913	Sc.AJ_02218	14526	T/C	TT	TC
1871	914	Sc.AJ_02229	24705	G/A	GG	GA
1872	915	Sc.AJ_02229	24720	G/A	GG	GA
183	916	Sc.AJ_02231	2126	A/G	AA	AG
1563	917	Sc.AJ_02231	2141	G/A	GG	GA
588	918	Sc.AJ_02231	28606	A/T	AA	AT
1225	919	Sc.AJ_02247	10917	C/T	CC	CT
1904	920	Sc.AJ_02247	32641	G/A	GG	GA
1905	921	Sc.AJ_02247	32656	G/A	GG	GA
1895	922	Sc.AJ_02249	29688	G/A	GG	GA
2789	923	Sc.AJ_02253	10471	T/G	TT	TG
2037	924	Sc.AJ_02253	10564	G/C	GG	GC
1715	925	Sc.AJ_02253	8755	G/A	GG	GA
194	926	Sc.AJ_02254	2602	A/G	AA	AG
2278	927	Sc.AJ_02254	2691	T/A	TT	TA
1405	928	Sc.AJ_02254	2751	C/G	CC	GC
1587	929	Sc.AJ_02254	2753	G/A	GG	GA
554	930	Sc.AJ_02263	11519	A/T	AA	AT
1747	931	Sc.AJ_02263	11526	G/A	GG	GA
1264	932	Sc.AJ_02268	14962	C/T	CC	CT
1265	933	Sc.AJ_02268	14965	C/T	CC	CT
2620	934	Sc.AJ_02273	19389	T/C	TT	TC
2367	935	Sc.AJ_02278	21522	T/A	TT	TA
2809	936	Sc.AJ_02278	21533	T/G	TT	TG
2138	937	Sc.AJ_02280	6648	G/T	GG	GT
491	938	Sc.AJ_02288	2013	A/T	AA	AT
2271	939	Sc.AJ_02288	2019	T/A	TT	TA
410	940	Sc.AJ_02298	27489	A/G	AA	AG
75	941	Sc.AJ_02324	8555	A/C	AA	AC
566	942	Sc.AJ_02325	13625	A/T	AA	AT
1850	943	Sc.AJ_02331	20192	G/A	GG	GA
584	944	Sc.AJ_02333	24829	A/T	AA	AT
2200	945	Sc.AJ_02333	24848	G/T	GG	GT
2375	946	Sc.AJ_02333	24854	T/A	TT	TA
2201	947	Sc.AJ_02333	24856	G/T	GG	GT
2060	948	Sc.AJ_02333	24866	G/C	GG	GC
115	949	Sc.AJ_02333	25918	A/C	AA	AC
2378	950	Sc.AJ_02333	25932	T/A	TT	TA
1881	951	Sc.AJ_02333	25966	G/A	GG	GA
1752	952	Sc.AJ_02336	11612	G/A	GG	GA
755	953	Sc.AJ_02346	18158	C/A	CC	CA
74	954	Sc.AJ_02348	8547	A/C	AA	AC
872	955	Sc.AJ_02357	17066	C/G	CC	CG
1790	956	Sc.AJ_02368	15806	G/A	GG	GA
2799	957	Sc.AJ_02368	15818	T/G	TT	TG
1793	958	Sc.AJ_02368	15856	G/A	GG	GA
2090	959	Sc.AJ_02386	664	G/T	GG	GT
1503	960	Sc.AJ_02386	872	G/A	GG	GA
1504	961	Sc.AJ_02386	875	G/A	GG	GA
587	962	Sc.AJ_02388	28491	A/T	AA	AT
2653	963	Sc.AJ_02388	28494	T/C	TT	TC
225	964	Sc.AJ_02389	4720	A/G	AA	AG
2648	965	Sc.AJ_02394	25766	T/C	TT	TC
828	966	Sc.AJ_02399	4237	C/G	CC	CG
2575	967	Sc.AJ_02402	11769	T/C	TT	TC
2158	968	Sc.AJ_02402	9780	G/T	GG	GT
2152	969	Sc.AJ_02406	8884	G/T	GG	GT
2247	970	Sc.AJ_02406	8887	T/C	TT	ct
2031	971	Sc.AJ_02406	8905	G/C	GG	GC
2549	972	Sc.AJ_02406	8911	T/C	TT	TC
288	973	Sc.AJ_02406	8915	A/G	AA	AG
1718	974	Sc.AJ_02406	8916	G/A	GG	GA
2534	975	Sc.AJ_02411	7791	T/C	TT	TC
2052	976	Sc.AJ_02414	17220	G/C	GG	GC
2802	977	Sc.AJ_02414	17268	T/G	TT	TG
1741	978	Sc.AJ_02417	11172	G/A	GG	GA
311	979	Sc.AJ_02417	11177	A/G	AA	AG
2163	980	Sc.AJ_02417	11228	G/T	GG	GT
866	981	Sc.AJ_02417	13850	C/G	CC	CG
576	982	Sc.AJ_02423	18031	A/T	AA	AT
1857	983	Sc.AJ_02442	21659	G/A	GG	GA
2589	984	Sc.AJ_02461	13769	T/C	TT	TC
2295	985	Sc.AJ_02462	4185	T/A	TT	TA
582	986	Sc.AJ_02470	23582	A/T	AA	AT
2466	987	Sc.AJ_02474	2548	T/C	TT	TC
495	988	Sc.AJ_02474	2596	A/T	AA	AT
2021	989	Sc.AJ_02476	5988	G/C	GG	GC
1290	990	Sc.AJ_02489	18249	C/T	CC	CT
898	991	Sc.AJ_02497	29265	C/G	CC	CG
2332	992	Sc.AJ_02499	9502	T/A	TT	TA
302	993	Sc.AJ_02499	9753	A/G	AA	AG
2576	994	Sc.AJ_02507	12267	T/C	TT	TC
2584	995	Sc.AJ_02507	13634	T/C	TT	TC
1772	996	Sc.AJ_02507	13646	G/A	GG	GA
884	997	Sc.AJ_02507	22442	C/G	CC	CG
1090	998	Sc.AJ_02511	4198	C/T	CC	CT
2633	999	Sc.AJ_02517	22107	T/C	TT	TC
1193	1000	Sc.AJ_02520	9078	C/T	CC	CT
727	1001	Sc.AJ_02520	9120	C/A	CC	CA
79	1002	Sc.AJ_02520	9154	A/C	AA	AC
2155	1003	Sc.AJ_02520	9157	G/T	GG	GT
80	1004	Sc.AJ_02520	9178	A/C	AA	AC
2048	1005	Sc.AJ_02531	15799	G/C	GG	GC
818	1006	Sc.AJ_02533	2520	C/G	CC	CG
819	1007	Sc.AJ_02533	2523	C/G	CC	CG
525	1008	Sc.AJ_02559	5887	A/T	AA	AT
241	1009	Sc.AJ_02561	5656	A/G	AA	AG
2765	1010	Sc.AJ_02561	5677	T/G	TT	TG
1662	1011	Sc.AJ_02561	5707	G/A	GG	GA
1875	1012	Sc.AJ_02568	25374	G/A	GG	GA
2006	1013	Sc.AJ_02577	3945	G/C	GG	GC
2596	1014	Sc.AJ_02579	15567	T/C	TT	TC
1292	1015	Sc.AJ_02579	18470	C/T	CC	CT
1293	1016	Sc.AJ_02579	18504	C/T	CC	CT
758	1017	Sc.AJ_02579	18528	C/A	CC	CA
93	1018	Sc.AJ_02581	13146	A/C	AA	AC
741	1019	Sc.AJ_02581	13156	C/A	CC	CA
373	1020	Sc.AJ_02603	18101	A/G	AA	AG
2638	1021	Sc.AJ_02605	22917	T/C	TT	TC
536	1022	Sc.AJ_02611	7621	A/T	AA	AT
2777	1023	Sc.AJ_02616	7777	T/G	TT	TG
73	1024	Sc.AJ_02623	7810	A/C	AA	AC
2535	1025	Sc.AJ_02623	7868	T/C	TT	TC
1165	1026	Sc.AJ_02623	7876	C/T	CC	CT
2148	1027	Sc.AJ_02623	7936	G/T	GG	GT
2189	1028	Sc.AJ_02636	18796	G/T	GG	GT
409	1029	Sc.AJ_02636	26860	A/G	AA	AG
2369	1030	Sc.AJ_02638	21904	T/A	TT	TA
1885	1031	Sc.AJ_02643	27215	G/A	GG	GA
2652	1032	Sc.AJ_02657	28456	T/C	TT	TC
2198	1033	Sc.AJ_02660	24313	G/T	GG	GT
583	1034	Sc.AJ_02660	24314	A/T	AA	AT
2587	1035	Sc.AJ_02664	13657	T/C	TT	TC
2588	1036	Sc.AJ_02664	13684	T/C	TT	TC
1506	1037	Sc.AJ_02670	901	G/A	GG	GA
1984	1038	Sc.AJ_02670	920	G/C	GG	GC
894	1039	Sc.AJ_02671	27490	C/G	CC	CG
2348	1040	Sc.AJ_02717	14556	T/A	TT	TA
1258	1041	Sc.AJ_02717	14565	C/T	CC	CT
2349	1042	Sc.AJ_02717	14573	T/A	TT	TA
1780	1043	Sc.AJ_02717	14576	G/A	GG	GA
1177	1044	Sc.AJ_02717	8447	C/T	CC	CT
1327	1045	Sc.AJ_02719	25491	C/T	CC	CT
401	1046	Sc.AJ_02722	24038	A/G	AA	AG
1236	1047	Sc.AJ_02730	11984	C/T	CC	CT
376	1048	Sc.AJ_02734	18744	A/G	AA	AG
1970	1049	Sc.AJ_02737	274	G/C	GG	GC
2232	1050	Sc.AJ_02738	6098	G/T	GG	TG
1318	1051	Sc.AJ_02740	23170	C/T	CC	CT
1782	1052	Sc.AJ_02745	14858	G/A	GG	GA
1263	1053	Sc.AJ_02745	14893	C/T	CC	CT
1784	1054	Sc.AJ_02745	14900	G/A	GG	GA
2813	1055	Sc.AJ_02759	26260	T/G	TT	TG
2370	1056	Sc.AJ_02760	21955	T/A	TT	TA
2647	1057	Sc.AJ_02766	25594	T/C	TT	TC
2815	1058	Sc.AJ_02766	27937	T/G	TT	TG
2049	1059	Sc.AJ_02771	15895	G/C	GG	GC
1281	1060	Sc.AJ_02781	17281	C/T	CC	CT
873	1061	Sc.AJ_02781	17325	C/G	CC	CG
2357	1062	Sc.AJ_02781	17335	T/A	TT	TA
1068	1063	Sc.AJ_02783	3313	C/T	CC	CT
1604	1064	Sc.AJ_02783	3314	G/A	GG	GA
1702	1065	Sc.AJ_02784	7807	G/A	GG	GA
1839	1066	Sc.AJ_02798	19489	G/A	GG	GA
1420	1067	Sc.AJ_02808	6988	C/T	CC	TC
2649	1068	Sc.AJ_02831	25909	T/C	TT	TC
245	1069	Sc.AJ_02834	6054	A/G	AA	AG
66	1070	Sc.AJ_02834	6055	A/C	AA	AC
2197	1071	Sc.AJ_02838	23918	G/T	GG	GT
251	1072	Sc.AJ_02838	6451	A/G	AA	AG
888	1073	Sc.AJ_02845	25374	C/G	CC	CG
804	1074	Sc.AJ_02846	491	C/G	CC	CG
939	1075	Sc.AJ_02846	507	C/T	CC	CT
775	1076	Sc.AJ_02848	27962	C/A	CC	CA
2816	1077	Sc.AJ_02848	27970	T/G	TT	TG
1886	1078	Sc.AJ_02848	27971	G/A	GG	GA
357	1079	Sc.AJ_02854	16193	A/G	AA	AG
157	1080	Sc.AJ_02869	1031	A/G	AA	AG
2430	1081	Sc.AJ_02869	958	T/C	TT	TC
335	1082	Sc.AJ_02873	14215	A/G	AA	AG
95	1083	Sc.AJ_02875	13457	A/C	AA	AC
404	1084	Sc.AJ_02880	24612	A/G	AA	AG
803	1085	Sc.AJ_02883	80	C/G	CC	CG
2282	1086	Sc.AJ_02907	2971	T/A	TT	TA
1300	1087	Sc.AJ_02910	19865	C/T	CC	CT
383	1088	Sc.AJ_02910	19879	A/G	AA	AG
2627	1089	Sc.AJ_02910	19882	T/C	TT	TC
1842	1090	Sc.AJ_02910	19884	G/A	GG	GA
2364	1091	Sc.AJ_02910	19899	T/A	TT	TA
2628	1092	Sc.AJ_02910	19906	T/C	TT	TC
2629	1093	Sc.AJ_02910	19910	T/C	TT	TC
1846	1094	Sc.AJ_02910	19942	G/A	GG	GA
1170	1095	Sc.AJ_02916	8085	C/T	CC	CT
1805	1096	Sc.AJ_02930	16970	G/A	GG	GA
1856	1097	Sc.AJ_02931	21438	G/A	GG	GA
1802	1098	Sc.AJ_02932	16538	G/A	GG	GA
2610	1099	Sc.AJ_02932	16546	T/C	TT	TC
1511	1100	Sc.AJ_02934	1089	G/A	GG	GA
570	1101	Sc.AJ_02936	15894	A/T	AA	AT
2645	1102	Sc.AJ_02946	24611	T/C	TT	TC
562	1103	Sc.AJ_02947	13133	A/T	AA	AT
1813	1104	Sc.AJ_02949	17589	G/A	GG	GA
874	1105	Sc.AJ_02949	17602	C/G	CC	CG
2804	1106	Sc.AJ_02949	17620	T/G	TT	TG
368	1107	Sc.AJ_02949	17637	A/G	AA	AG
68	1108	Sc.AJ_02949	6397	A/C	AA	AC
648	1109	Sc.AJ_02955	5031	C/A	CC	AC
1724	1110	Sc.AJ_02956	9292	G/A	GG	GA
235	1111	Sc.AJ_02958	5413	A/G	AA	AG
1303	1112	Sc.AJ_02961	20512	C/T	CC	CT
752	1113	Sc.AJ_02962	17267	C/A	CC	CA
2580	1114	Sc.AJ_02989	12882	T/C	TT	TC
1833	1115	Sc.AJ_02992	19019	G/A	GG	GA
2417	1116	Sc.AJ_02995	490	T/C	TT	TC
1152	1117	Sc.AJ_03007	7242	C/T	CC	CT
2144	1118	Sc.AJ_03007	7335	G/T	GG	GT
2147	1119	Sc.AJ_03007	7736	G/T	GG	GT
845	1120	Sc.AJ_03007	7740	C/G	CC	CG
721	1121	Sc.AJ_03007	7764	C/A	CC	CA
270	1122	Sc.AJ_03007	7777	A/G	AA	AG
1162	1123	Sc.AJ_03007	7784	C/T	CC	CT
538	1124	Sc.AJ_03007	7954	A/T	AA	AT
1707	1125	Sc.AJ_03007	7958	G/A	GG	GA
274	1126	Sc.AJ_03007	7997	A/G	AA	AG
1745	1127	Sc.AJ_03017	11407	G/A	GG	GA
719	1128	Sc.AJ_03021	7617	C/A	CC	CA
1156	1129	Sc.AJ_03021	7618	C/T	CC	CT
2533	1130	Sc.AJ_03021	7660	T/C	TT	TC
1836	1131	Sc.AJ_03024	19138	G/A	GG	GA
1059	1132	Sc.AJ_03037	2944	C/T	CC	CT
2266	1133	Sc.AJ_03044	1276	T/A	TT	TA
2044	1134	Sc.AJ_03066	14267	G/C	GG	GC
2359	1135	Sc.AJ_03074	17851	T/A	TT	TA
875	1136	Sc.AJ_03074	18011	C/G	CC	CG
104	1137	Sc.AJ_03074	18028	A/C	AA	AC
2361	1138	Sc.AJ_03074	18030	T/A	TT	TA
1823	1139	Sc.AJ_03074	18043	G/A	GG	GA
1824	1140	Sc.AJ_03074	18048	G/A	GG	GA
192	1141	Sc.AJ_03080	2504	A/G	AA	AG
1139	1142	Sc.AJ_03080	6223	C/T	CC	CT
248	1143	Sc.AJ_03080	6241	A/G	AA	AG
705	1144	Sc.AJ_03080	6242	C/A	CC	CA
2520	1145	Sc.AJ_03080	6307	T/C	TT	TC
2312	1146	Sc.AJ_03080	6341	T/A	TT	TA
2313	1147	Sc.AJ_03080	6353	T/A	TT	TA
2617	1148	Sc.AJ_03088	18494	T/C	TT	TC
708	1149	Sc.AJ_03089	6291	C/A	CC	CA
2630	1150	Sc.AJ_03097	20086	T/C	TT	TC
559	1151	Sc.AJ_03098	12211	A/T	AA	AT
2333	1152	Sc.AJ_03105	9958	T/A	TT	TA
941	1153	Sc.AJ_03110	598	C/T	CC	CT
2174	1154	Sc.AJ_03120	15067	G/T	GG	GT
991	1155	Sc.AJ_03122	1498	C/T	CC	CT
1814	1156	Sc.AJ_03131	17700	G/A	GG	GA
889	1157	Sc.AJ_03134	25406	C/G	CC	CG
585	1158	Sc.AJ_03134	25421	A/T	AA	AT
841	1159	Sc.AJ_03134	6675	C/G	CC	CG
2199	1160	Sc.AJ_03139	24840	G/T	GG	GT
2377	1161	Sc.AJ_03139	24877	T/A	TT	TA
1178	1162	Sc.AJ_03143	8612	C/T	CC	CT
1713	1163	Sc.AJ_03143	8617	G/A	GG	GA
2151	1164	Sc.AJ_03143	8621	G/T	GG	GT
1179	1165	Sc.AJ_03143	8626	C/T	CC	CT
1180	1166	Sc.AJ_03143	8630	C/T	CC	CT
1181	1167	Sc.AJ_03143	8633	C/T	CC	CT
1182	1168	Sc.AJ_03143	8637	C/T	CC	CT
1865	1169	Sc.AJ_03145	24184	G/A	GG	GA
1645	1170	Sc.AJ_03153	4870	G/A	GG	GA
1176	1171	Sc.AJ_03153	8334	C/T	CC	CT
1315	1172	Sc.AJ_03155	23023	C/T	CC	CT
394	1173	Sc.AJ_03155	23024	A/G	AA	AG
1316	1174	Sc.AJ_03155	23025	C/T	CC	CT
769	1175	Sc.AJ_03155	23029	C/A	CC	CA
2371	1176	Sc.AJ_03155	23034	T/A	TT	TA
2196	1177	Sc.AJ_03155	23035	G/T	GG	GT
581	1178	Sc.AJ_03155	23056	A/T	AA	AT
1861	1179	Sc.AJ_03155	23066	G/A	GG	GA
1317	1180	Sc.AJ_03155	23071	C/T	CC	CT
2759	1181	Sc.AJ_03162	4969	T/G	TT	TG
2501	1182	Sc.AJ_03162	4972	T/C	TT	TC
1755	1183	Sc.AJ_03175	11834	G/A	GG	GA
254	1184	Sc.AJ_03188	6598	A/G	AA	AG
2771	1185	Sc.AJ_03188	6829	T/G	TT	TG
190	1186	Sc.AJ_03220	2379	A/G	AA	AG
307	1187	Sc.AJ_03221	10307	A/G	AA	AG
2527	1188	Sc.AJ_03228	6752	T/C	TT	TC
379	1189	Sc.AJ_03229	19241	A/G	AA	AG
1725	1190	Sc.AJ_03236	9507	G/A	GG	GA
299	1191	Sc.AJ_03236	9511	A/G	AA	AG
1198	1192	Sc.AJ_03236	9589	C/T	CC	CT
2563	1193	Sc.AJ_03236	9607	T/C	TT	TC
2785	1194	Sc.AJ_03236	9717	T/G	TT	TG
2011	1195	Sc.AJ_03238	4457	G/C	GG	GC
2790	1196	Sc.AJ_03243	10691	T/G	TT	TG
863	1197	Sc.AJ_03253	12556	C/G	CC	CG
103	1198	Sc.AJ_03258	17167	A/C	AA	AC
704	1199	Sc.AJ_03258	5212	C/A	CC	CA
2545	1200	Sc.AJ_03258	8663	T/C	TT	TC
2491	1201	Sc.AJ_03267	4359	T/C	TT	TC
2569	1202	Sc.AJ_03270	10850	T/C	TT	TC
488	1203	Sc.AJ_03295	1720	A/T	AA	AT
1550	1204	Sc.AJ_03295	1788	G/A	GG	GA
1078	1205	Sc.AJ_03314	3850	C/T	CC	CT
1858	1206	Sc.AJ_03322	21867	G/A	GG	GA
109	1207	Sc.AJ_03330	20087	A/C	AA	AC
386	1208	Sc.AJ_03336	21156	A/G	AA	AG
403	1209	Sc.AJ_03337	24475	A/G	AA	AG
880	1210	Sc.AJ_03354	19962	C/G	CC	CG
346	1211	Sc.AJ_03387	15380	A/G	AA	AG
1268	1212	Sc.AJ_03387	15401	C/T	CC	CT
99	1213	Sc.AJ_03387	15414	A/C	AA	AC
842	1214	Sc.AJ_03391	7002	C/G	CC	CG
258	1215	Sc.AJ_03391	7016	A/G	AA	AG
259	1216	Sc.AJ_03391	7066	A/G	AA	AG
2738	1217	Sc.AJ_03399	1895	T/G	TT	TG
1251	1218	Sc.AJ_03408	13324	C/T	CC	CT
2195	1219	Sc.AJ_03420	22779	G/T	GG	GT
1592	1220	Sc.AJ_03421	2864	G/A	GG	GA
823	1221	Sc.AJ_03421	2897	C/G	CC	CG
498	1222	Sc.AJ_03421	2898	A/T	AA	AT
1594	1223	Sc.AJ_03421	2925	G/A	GG	GA
1476	1224	Sc.AJ_03431	399	G/A	GG	GA
50	1225	Sc.AJ_03434	3558	A/C	AA	AC
1123	1226	Sc.AJ_03443	5465	C/T	CC	CT
1843	1227	Sc.AJ_03459	19891	G/A	GG	GA
1844	1228	Sc.AJ_03459	19907	G/A	GG	GA
1845	1229	Sc.AJ_03459	19926	G/A	GG	GA
879	1230	Sc.AJ_03459	19931	C/G	CC	CG
2131	1231	Sc.AJ_03463	5254	G/T	GG	GT
336	1232	Sc.AJ_03477	14334	A/G	AA	AG
2604	1233	Sc.AJ_03477	16046	T/C	TT	TC
850	1234	Sc.AJ_03489	9212	C/G	CC	CG
113	1235	Sc.AJ_03491	24406	A/C	AA	AC
351	1236	Sc.AJ_03501	15616	A/G	AA	AG
750	1237	Sc.AJ_03507	16476	C/A	CC	CA
691	1238	Sc.AJ_03507	3719	C/A	CC	CA
1852	1239	Sc.AJ_03514	21255	G/A	GG	GA
1668	1240	Sc.AJ_03515	5990	G/A	GG	GA
837	1241	Sc.AJ_03515	5993	C/G	CC	CG
2515	1242	Sc.AJ_03515	5995	T/C	TT	TC
244	1243	Sc.AJ_03515	6026	A/G	AA	AG
2022	1244	Sc.AJ_03515	6033	G/C	GG	GC
513	1245	Sc.AJ_03528	4789	A/T	AA	AT
1643	1246	Sc.AJ_03528	4799	G/A	GG	GA
1319	1247	Sc.AJ_03535	23204	C/T	CC	CT
2773	1248	Sc.AJ_03537	7027	T/G	TT	TG
533	1249	Sc.AJ_03537	7030	A/T	AA	AT
717	1250	Sc.AJ_03537	7043	C/A	CC	CA
1289	1251	Sc.AJ_03544	18105	C/T	CC	CT
1087	1252	Sc.AJ_03550	4090	C/T	CC	CT
1626	1253	Sc.AJ_03550	4102	G/A	GG	GA
1628	1254	Sc.AJ_03550	4127	G/A	GG	GA
2489	1255	Sc.AJ_03550	4176	T/C	TT	TC
1629	1256	Sc.AJ_03550	4179	G/A	GG	GA
507	1257	Sc.AJ_03550	4202	A/T	AA	AT
2793	1258	Sc.AJ_03564	12456	T/G	TT	TG
2167	1259	Sc.AJ_03564	12457	G/T	GG	GT
2778	1260	Sc.AJ_03567	8069	T/G	TT	TG
2579	1261	Sc.AJ_03582	12602	T/C	TT	TC
2306	1262	Sc.AJ_03601	5403	T/A	TT	TA
2009	1263	Sc.AJ_03608	4317	G/C	GG	GC
106	1264	Sc.AJ_03612	18857	A/C	AA	AC
378	1265	Sc.AJ_03612	18881	A/G	AA	AG
567	1266	Sc.AJ_03616	15457	A/T	AA	AT
762	1267	Sc.AJ_03618	20139	C/A	CC	CA
1160	1268	Sc.AJ_03627	7763	C/T	CC	CT
1047	1269	Sc.AJ_03639	2823	C/T	CC	CT
1048	1270	Sc.AJ_03639	2850	C/T	CC	CT
273	1271	Sc.AJ_03645	7970	A/G	AA	AG
1508	1272	Sc.AJ_03654	972	G/A	GG	GA
960	1273	Sc.AJ_03654	975	C/T	CC	CT
1785	1274	Sc.AJ_03662	14935	G/A	GG	GA
2769	1275	Sc.AJ_03671	6393	T/G	TT	TG
2315	1276	Sc.AJ_03671	6415	T/A	TT	TA
389	1277	Sc.AJ_03694	21401	A/G	AA	AG
1862	1278	Sc.AJ_03695	23226	G/A	GG	GA
738	1279	Sc.AJ_03699	11926	C/A	CC	CA
557	1280	Sc.AJ_03699	12025	A/T	AA	AT
1445	1281	Sc.AJ_03700	20990	G/A	GG	AG
528	1282	Sc.AJ_03700	6484	A/T	AA	AT
1250	1283	Sc.AJ_03713	13275	C/T	CC	CT
1174	1284	Sc.AJ_03721	8281	C/T	CC	CT
1501	1285	Sc.AJ_03722	840	G/A	GG	GA
951	1286	Sc.AJ_03722	847	C/T	CC	CT
1311	1287	Sc.AJ_03725	22106	C/T	CC	CT
96	1288	Sc.AJ_03727	15206	A/C	AA	AC
2571	1289	Sc.AJ_03742	11024	T/C	TT	TC
1295	1290	Sc.AJ_03748	18877	C/T	CC	CT
994	1291	Sc.AJ_03765	1556	C/T	CC	CT
1687	1292	Sc.AJ_03788	6689	G/A	GG	GA
711	1293	Sc.AJ_03788	6726	C/A	CC	CA
1688	1294	Sc.AJ_03788	6728	G/A	GG	GA
2318	1295	Sc.AJ_03788	6754	T/A	TT	TA
2635	1296	Sc.AJ_03790	22283	T/C	TT	TC
1419	1297	Sc.AJ_03793	5941	C/T	CC	TC
315	1298	Sc.AJ_03794	11690	A/G	AA	AG
107	1299	Sc.AJ_03800	19032	A/C	AA	AC
2329	1300	Sc.AJ_03801	8963	T/A	TT	TA
2153	1301	Sc.AJ_03801	8968	G/T	GG	GT
1811	1302	Sc.AJ_03815	17453	G/A	GG	GA
2794	1303	Sc.AJ_03822	13358	T/G	TT	TG
1119	1304	Sc.AJ_03835	5342	C/T	CC	CT
1444	1305	Sc.AJ_03848	17704	G/A	GG	AG
572	1306	Sc.AJ_03866	16905	A/T	AA	AT
2058	1307	Sc.AJ_03866	22202	G/C	GG	GC
2597	1308	Sc.AJ_03884	15605	T/C	TT	TC
870	1309	Sc.AJ_03884	15666	C/G	CC	CG
878	1310	Sc.AJ_03891	19745	C/G	CC	CG
2585	1311	Sc.AJ_03899	13645	T/C	TT	TC
506	1312	Sc.AJ_03909	4178	A/T	AA	AT
364	1313	Sc.AJ_03923	17374	A/G	AA	AG
2173	1314	Sc.AJ_03937	14277	G/T	GG	GT
1837	1315	Sc.AJ_03944	19189	G/A	GG	GA
1776	1316	Sc.AJ_03950	13756	G/A	GG	GA
1807	1317	Sc.AJ_03950	17192	G/A	GG	GA
2025	1318	Sc.AJ_03959	7452	G/C	GG	GC
2557	1319	Sc.AJ_03959	9243	T/C	TT	TC
1660	1320	Sc.AJ_03963	5547	G/A	GG	GA
918	1321	Sc.AJ_03997	105	C/T	CC	CT
153	1322	Sc.AJ_04080	926	A/G	AA	AG
2429	1323	Sc.AJ_04080	952	T/C	TT	TC
1614	1324	Sc.AJ_04086	3654	G/A	GG	GA
710	1325	Sc.AJ_04086	6565	C/A	CC	CA
2317	1326	Sc.AJ_04086	6730	T/A	TT	TA
1150	1327	Sc.AJ_04086	6762	C/T	CC	CT
2139	1328	Sc.AJ_04086	6769	G/T	GG	GT
1690	1329	Sc.AJ_04086	6777	G/A	GG	GA
852	1330	Sc.AJ_04093	9508	C/G	CC	CG
2305	1331	Sc.AJ_04109	5319	T/A	TT	TA
343	1332	Sc.AJ_04110	14882	A/G	AA	AG
2616	1333	Sc.AJ_04110	18167	T/C	TT	TC
2040	1334	Sc.AJ_04131	12495	G/C	GG	GC
253	1335	Sc.AJ_04153	6576	A/G	AA	AG
334	1336	Sc.AJ_04172	13664	A/G	AA	AG
55	1337	Sc.AJ_04172	4423	A/C	AA	AC
574	1338	Sc.AJ_04174	17171	A/T	AA	AT
1054	1339	Sc.AJ_04192	2912	C/T	CC	CT
2528	1340	Sc.AJ_04199	7153	T/C	TT	TC
860	1341	Sc.AJ_04206	11523	C/G	CC	CG
1683	1342	Sc.AJ_04212	6608	G/A	GG	GA
1685	1343	Sc.AJ_04212	6617	G/A	GG	GA
744	1344	Sc.AJ_04217	13481	C/A	CC	CA
2792	1345	Sc.AJ_04224	12158	T/G	TT	TG
111	1346	Sc.AJ_04228	21081	A/C	AA	AC
754	1347	Sc.AJ_04245	17896	C/A	CC	CA
1425	1348	Sc.AJ_04245	19168	C/T	CC	TC
283	1349	Sc.AJ_04253	8553	A/G	AA	AG
726	1350	Sc.AJ_04253	8582	C/A	CC	CA
1678	1351	Sc.AJ_04283	6287	G/A	GG	GA
1692	1352	Sc.AJ_04283	7168	G/A	GG	GA
70	1353	Sc.AJ_04283	7210	A/C	AA	AC
1693	1354	Sc.AJ_04283	7225	G/A	GG	GA
2294	1355	Sc.AJ_04286	4044	T/A	TT	TA
2487	1356	Sc.AJ_04286	4120	T/C	TT	TC
2322	1357	Sc.AJ_04294	7282	T/A	TT	TA
2117	1358	Sc.AJ_04304	3360	G/T	GG	GT
2594	1359	Sc.AJ_04310	15071	T/C	TT	TC
303	1360	Sc.AJ_04332	10076	A/G	AA	AG
1705	1361	Sc.AJ_04342	7918	G/A	GG	GA
2360	1362	Sc.AJ_04344	17974	T/A	TT	TA
1286	1363	Sc.AJ_04344	18022	C/T	CC	CT
517	1364	Sc.AJ_04347	5178	A/T	AA	AT
2190	1365	Sc.AJ_04357	20102	G/T	GG	GT
725	1366	Sc.AJ_04359	8551	C/A	CC	CA
2353	1367	Sc.AJ_04370	15760	T/A	TT	TA
653	1368	Sc.AJ_04378	301	C/A	CC	CA
2788	1369	Sc.AJ_04383	10462	T/G	TT	TG
1267	1370	Sc.AJ_04390	15373	C/T	CC	CT
2797	1371	Sc.AJ_04390	15374	T/G	TT	TG
1134	1372	Sc.AJ_04390	5916	C/T	CC	CT
1159	1373	Sc.AJ_04393	7687	C/T	CC	CT
550	1374	Sc.AJ_04399	10595	A/T	AA	AT
88	1375	Sc.AJ_04399	10631	A/C	AA	AC
753	1376	Sc.AJ_04401	17870	C/A	CC	CA
1722	1377	Sc.AJ_04414	9136	G/A	GG	GA
292	1378	Sc.AJ_04414	9146	A/G	AA	AG
2542	1379	Sc.AJ_04422	8571	T/C	TT	TC
1993	1380	Sc.AJ_04423	2343	G/C	GG	GC
1578	1381	Sc.AJ_04423	2422	G/A	GG	GA
2770	1382	Sc.AJ_04426	6766	T/G	TT	TG
565	1383	Sc.AJ_04438	13618	A/T	AA	AT
681	1384	Sc.AJ_04442	2032	C/A	CC	CA
1039	1385	Sc.AJ_04461	2576	C/T	CC	CT
2137	1386	Sc.AJ_04468	6515	G/T	GG	GT
1009	1387	Sc.AJ_04472	1782	C/T	CC	CT
136	1388	Sc.AJ_04473	340	A/G	AA	AG
1485	1389	Sc.AJ_04473	476	G/A	GG	GA
749	1390	Sc.AJ_04480	16042	C/A	CC	CA
1630	1391	Sc.AJ_04491	4187	G/A	GG	GA
1646	1392	Sc.AJ_04504	4892	G/A	GG	GA
227	1393	Sc.AJ_04504	4895	A/G	AA	AG
2758	1394	Sc.AJ_04506	4948	T/G	TT	TG
2301	1395	Sc.AJ_04506	4953	T/A	TT	TA
229	1396	Sc.AJ_04506	4956	A/G	AA	AG
2502	1397	Sc.AJ_04506	4979	T/C	TT	TC
1637	1398	Sc.AJ_04516	4446	G/A	GG	GA
2494	1399	Sc.AJ_04516	4470	T/C	TT	TC
2159	1400	Sc.AJ_04524	10163	G/T	GG	GT
1751	1401	Sc.AJ_04539	11594	G/A	GG	GA
2042	1402	Sc.AJ_04559	13240	G/C	GG	GC
480	1403	Sc.AJ_04561	1172	A/T	AA	AT
160	1404	Sc.AJ_04561	1194	A/G	AA	AG
1294	1405	Sc.AJ_04562	18681	C/T	CC	CT
549	1406	Sc.AJ_04576	10009	A/T	AA	AT
1651	1407	Sc.AJ_04577	5259	G/A	GG	GA
2056	1408	Sc.AJ_04583	18824	G/C	GG	GC
761	1409	Sc.AJ_04583	18884	C/A	CC	CA
97	1410	Sc.AJ_04599	15383	A/C	AA	AC
347	1411	Sc.AJ_04599	15403	A/G	AA	AG
2176	1412	Sc.AJ_04599	15505	G/T	GG	GT
2149	1413	Sc.AJ_04599	8155	G/T	GG	GT
319	1414	Sc.AJ_04609	12177	A/G	AA	AG
1163	1415	Sc.AJ_04610	7819	C/T	CC	CT
1201	1416	Sc.AJ_04615	9800	C/T	CC	CT
271	1417	Sc.AJ_04631	7897	A/G	AA	AG
1237	1418	Sc.AJ_04639	12131	C/T	CC	CT
1186	1419	Sc.AJ_04641	8751	C/T	CC	CT
1252	1420	Sc.AJ_04642	13391	C/T	CC	CT
564	1421	Sc.AJ_04642	13400	A/T	AA	AT
2035	1422	Sc.AJ_04646	10109	G/C	GG	GC
1287	1423	Sc.AJ_04649	18055	C/T	CC	CT
1770	1424	Sc.AJ_04651	13347	G/A	GG	GA
345	1425	Sc.AJ_04651	15342	A/G	AA	AG
1786	1426	Sc.AJ_04651	15358	G/A	GG	GA
1266	1427	Sc.AJ_04651	15365	C/T	CC	CT
2175	1428	Sc.AJ_04651	15382	G/T	GG	GT
98	1429	Sc.AJ_04651	15389	A/C	AA	AC
2350	1430	Sc.AJ_04651	15418	T/A	TT	TA
1766	1431	Sc.AJ_04654	12942	G/A	GG	GA
1992	1432	Sc.AJ_04668	2195	G/C	GG	GC
756	1433	Sc.AJ_04689	18363	C/A	CC	CA
1655	1434	Sc.AJ_04691	5416	G/A	GG	GA
747	1435	Sc.AJ_04709	14277	C/A	CC	CA
1151	1436	Sc.AJ_04733	7055	C/T	CC	CT
1729	1437	Sc.AJ_04737	10068	G/A	GG	GA
734	1438	Sc.AJ_04742	11217	C/A	CC	CA
330	1439	Sc.AJ_04744	13111	A/G	AA	AG
858	1440	Sc.AJ_04747	11037	C/G	CC	CG
1226	1441	Sc.AJ_04747	11046	C/T	CC	CT
2043	1442	Sc.AJ_04764	13379	G/C	GG	GC
563	1443	Sc.AJ_04764	13388	A/T	AA	AT
1990	1444	Sc.AJ_04783	1931	G/C	GG	GC
1737	1445	Sc.AJ_04790	10512	G/A	GG	GA
2568	1446	Sc.AJ_04790	10537	T/C	TT	TC
2008	1447	Sc.AJ_04801	4306	G/C	GG	GC
509	1448	Sc.AJ_04801	4326	A/T	AA	AT
216	1449	Sc.AJ_04801	4350	A/G	AA	AG
2298	1450	Sc.AJ_04801	4431	T/A	TT	TA
1638	1451	Sc.AJ_04801	4531	G/A	GG	GA
2238	1452	Sc.AJ_04801	4550	C/T	TT	ct
2755	1453	Sc.AJ_04801	4646	T/G	TT	TG
1981	1454	Sc.AJ_04810	706	G/C	GG	GC
2514	1455	Sc.AJ_04811	5846	T/C	TT	TC
296	1456	Sc.AJ_04842	9317	A/G	AA	AG
2300	1457	Sc.AJ_04846	4706	T/A	TT	TA
249	1458	Sc.AJ_04851	6273	A/G	AA	AG
1677	1459	Sc.AJ_04851	6280	G/A	GG	GA
2539	1460	Sc.AJ_04852	8124	T/C	TT	TC
1694	1461	Sc.AJ_04862	7260	G/A	GG	GA
1723	1462	Sc.AJ_04863	9228	G/A	GG	GA
2787	1463	Sc.AJ_04894	10237	T/G	TT	TG
304	1464	Sc.AJ_04894	10251	A/G	AA	AG
1141	1465	Sc.AJ_04898	6234	C/T	CC	CT
924	1466	Sc.AJ_04899	158	C/T	CC	CT
21	1467	Sc.AJ_04899	182	A/C	AA	AC
529	1468	Sc.AJ_04899	6616	A/T	AA	AT
205	1469	Sc.AJ_04932	3378	A/G	AA	AG
2512	1470	Sc.AJ_04933	5660	T/C	TT	TC
1127	1471	Sc.AJ_04933	5672	C/T	CC	CT
1453	1472	Sc.AJ_04941	7885	G/C	GG	CG
1559	1473	Sc.AJ_04949	1954	G/A	GG	GA
1234	1474	Sc.AJ_04950	11581	C/T	CC	CT
1625	1475	Sc.AJ_04978	4065	G/A	GG	GA
2561	1476	Sc.AJ_04984	9446	T/C	TT	TC
1255	1477	Sc.AJ_05006	13575	C/T	CC	CT
333	1478	Sc.AJ_05006	13629	A/G	AA	AG
1739	1479	Sc.AJ_05025	10859	G/A	GG	GA
2546	1480	Sc.AJ_05030	8683	T/C	TT	TC
1037	1481	Sc.AJ_05033	2429	C/T	CC	CT
817	1482	Sc.AJ_05033	2466	C/G	CC	CG
1088	1483	Sc.AJ_05035	4118	C/T	CC	CT
2488	1484	Sc.AJ_05039	4160	T/C	TT	TC
520	1485	Sc.AJ_05043	5628	A/T	AA	AT
1126	1486	Sc.AJ_05043	5641	C/T	CC	CT
1218	1487	Sc.AJ_05070	10654	C/T	CC	CT
1221	1488	Sc.AJ_05070	10717	C/T	CC	CT
1827	1489	Sc.AJ_05077	18285	G/A	GG	GA
1828	1490	Sc.AJ_05077	18299	G/A	GG	GA
2573	1491	Sc.AJ_05106	11105	T/C	TT	TC
1808	1492	Sc.AJ_05109	17223	G/A	GG	GA
1809	1493	Sc.AJ_05109	17274	G/A	GG	GA
1282	1494	Sc.AJ_05109	17308	C/T	CC	CT
2492	1495	Sc.AJ_05120	4402	T/C	TT	TC
1654	1496	Sc.AJ_05127	5394	G/A	GG	GA
1602	1497	Sc.AJ_05136	3173	G/A	GG	GA
2249	1498	Sc.AJ_05137	12623	T/C	TT	ct
1262	1499	Sc.AJ_05142	14879	C/T	CC	CT
1288	1500	Sc.AJ_05142	18101	C/T	CC	CT
658	1501	Sc.AJ_05142	796	C/A	CC	CA
1499	1502	Sc.AJ_05178	757	G/A	GG	GA
2165	1503	Sc.AJ_05181	11861	G/T	GG	GT
1818	1504	Sc.AJ_05181	17821	G/A	GG	GA
174	1505	Sc.AJ_05183	1719	A/G	AA	AG
2570	1506	Sc.AJ_05188	10961	T/C	TT	TC
85	1507	Sc.AJ_05190	9870	A/C	AA	AC
925	1508	Sc.AJ_05194	174	C/T	CC	CT
1468	1509	Sc.AJ_05194	201	G/A	GG	GA
1192	1510	Sc.AJ_05210	8910	C/T	CC	CT
262	1511	Sc.AJ_05238	7389	A/G	AA	AG
2607	1512	Sc.AJ_05247	16375	T/C	TT	TC
1799	1513	Sc.AJ_05247	16388	G/A	GG	GA
568	1514	Sc.AJ_05272	15464	A/T	AA	AT
1269	1515	Sc.AJ_05272	15487	C/T	CC	CT
1157	1516	Sc.AJ_05273	7626	C/T	CC	CT
1244	1517	Sc.AJ_05282	12407	C/T	CC	CT
2168	1518	Sc.AJ_05282	12622	G/T	GG	GT
162	1519	Sc.AJ_05286	1217	A/G	AA	AG
163	1520	Sc.AJ_05286	1302	A/G	AA	AG
1278	1521	Sc.AJ_05288	16870	C/T	CC	CT
312	1522	Sc.AJ_05309	11449	A/G	AA	AG
1053	1523	Sc.AJ_05315	2909	C/T	CC	CT
252	1524	Sc.AJ_05325	6564	A/G	AA	AG
2606	1525	Sc.AJ_05335	16268	T/C	TT	TC
1276	1526	Sc.AJ_05336	16481	C/T	CC	CT
2027	1527	Sc.AJ_05336	8255	G/C	GG	GC
277	1528	Sc.AJ_05360	8131	A/G	AA	AG
210	1529	Sc.AJ_05369	3762	A/G	AA	AG
291	1530	Sc.AJ_05393	9132	A/G	AA	AG
239	1531	Sc.AJ_05403	5478	A/G	AA	AG
316	1532	Sc.AJ_05409	11701	A/G	AA	AG
1552	1533	Sc.AJ_05409	1814	G/A	GG	GA
1191	1534	Sc.AJ_05413	8890	C/T	CC	CT
2240	1535	Sc.AJ_05415	511	T/C	TT	ct
1457	1536	Sc.AJ_05420	28	G/A	GG	GA
278	1537	Sc.AJ_05422	8180	A/G	AA	AG
846	1538	Sc.AJ_05436	7890	C/G	CC	CG
680	1539	Sc.AJ_05444	1739	C/A	CC	CA
2045	1540	Sc.AJ_05456	14784	G/C	GG	GC
340	1541	Sc.AJ_05456	14785	A/G	AA	AG
1649	1542	Sc.AJ_05465	5053	G/A	GG	GA
2017	1543	Sc.AJ_05465	5056	G/C	GG	GC
849	1544	Sc.AJ_05480	9140	C/G	CC	CG
1107	1545	Sc.AJ_05488	4688	C/T	CC	CT
2134	1546	Sc.AJ_05496	5531	G/T	GG	GT
1270	1547	Sc.AJ_05499	15544	C/T	CC	CT
729	1548	Sc.AJ_05501	9681	C/A	CC	CA
834	1549	Sc.AJ_05502	4903	C/G	CC	CG
1684	1550	Sc.AJ_05503	6615	G/A	GG	GA
1605	1551	Sc.AJ_05511	3327	G/A	GG	GA
1261	1552	Sc.AJ_05514	14708	C/T	CC	CT
674	1553	Sc.AJ_05518	1306	C/A	CC	CA
2734	1554	Sc.AJ_05518	1359	T/G	TT	TG
81	1555	Sc.AJ_05518	9306	A/C	AA	AC
1571	1556	Sc.AJ_05539	2283	G/A	GG	GA
2119	1557	Sc.AJ_05555	3467	G/T	GG	GT
1072	1558	Sc.AJ_05555	3508	C/T	CC	CT
471	1559	Sc.AJ_05557	341	A/T	AA	AT
865	1560	Sc.AJ_05570	13275	C/G	CC	CG
1742	1561	Sc.AJ_05604	11187	G/A	GG	GA
1753	1562	Sc.AJ_05607	11696	G/A	GG	GA
2337	1563	Sc.AJ_05607	11728	T/A	TT	TA
2246	1564	Sc.AJ_05616	6863	T/C	TT	ct
1794	1565	Sc.AJ_05629	16124	G/A	GG	GA
1240	1566	Sc.AJ_05661	12308	C/T	CC	CT
1241	1567	Sc.AJ_05661	12313	C/T	CC	CT
740	1568	Sc.AJ_05661	12397	C/A	CC	CA
2577	1569	Sc.AJ_05661	12455	T/C	TT	TC
561	1570	Sc.AJ_05661	12458	A/T	AA	AT
322	1571	Sc.AJ_05661	12465	A/G	AA	AG
518	1572	Sc.AJ_05661	5229	A/T	AA	AT
2467	1573	Sc.AJ_05668	2714	T/C	TT	TC
2302	1574	Sc.AJ_05680	5248	T/A	TT	TA
1194	1575	Sc.AJ_05683	9264	C/T	CC	CT
1442	1576	Sc.AJ_05826	14110	G/A	GG	AG
1407	1577	Sc.AJ_05826	14125	C/G	CC	GC
261	1578	Sc.AJ_05826	7384	A/G	AA	AG
1155	1579	Sc.AJ_05826	7585	C/T	CC	CT
1216	1580	Sc.AJ_05832	10615	C/T	CC	CT
1217	1581	Sc.AJ_05832	10634	C/T	CC	CT
1526	1582	Sc.AJ_05840	1316	G/A	GG	GA
60	1583	Sc.AJ_05841	5381	A/C	AA	AC
1027	1584	Sc.AJ_05863	2070	C/T	CC	CT
181	1585	Sc.AJ_05863	2093	A/G	AA	AG
182	1586	Sc.AJ_05863	2097	A/G	AA	AG
2740	1587	Sc.AJ_05863	2106	T/G	TT	TG
1756	1588	Sc.AJ_05878	11879	G/A	GG	GA
1238	1589	Sc.AJ_05878	12250	C/T	CC	CT
234	1590	Sc.AJ_05890	5220	A/G	AA	AG
2019	1591	Sc.AJ_05890	5235	G/C	GG	GC
1616	1592	Sc.AJ_05943	3706	G/A	GG	GA
1471	1593	Sc.AJ_05945	301	G/A	GG	GA
934	1594	Sc.AJ_05945	325	C/T	CC	CT
185	1595	Sc.AJ_05947	2222	A/G	AA	AG
186	1596	Sc.AJ_05947	2230	A/G	AA	AG
1230	1597	Sc.AJ_05976	11432	C/T	CC	CT
1231	1598	Sc.AJ_05976	11437	C/T	CC	CT
313	1599	Sc.AJ_05976	11533	A/G	AA	AG
1232	1600	Sc.AJ_05976	11544	C/T	CC	CT
1209	1601	Sc.AJ_05999	10227	C/T	CC	CT
1727	1602	Sc.AJ_06008	9704	G/A	GG	GA
546	1603	Sc.AJ_06008	9758	A/T	AA	AT
2798	1604	Sc.AJ_06014	15759	T/G	TT	TG
352	1605	Sc.AJ_06014	15760	A/G	AA	AG
2033	1606	Sc.AJ_06047	9652	G/C	GG	GC
1484	1607	Sc.AJ_06054	474	G/A	GG	GA
1975	1608	Sc.AJ_06054	491	G/C	GG	GC
748	1609	Sc.AJ_06061	15484	C/A	CC	CA
2779	1610	Sc.AJ_06068	8165	T/G	TT	TG
1172	1611	Sc.AJ_06068	8190	C/T	CC	CT
723	1612	Sc.AJ_06088	8053	C/A	CC	CA
703	1613	Sc.AJ_06094	5178	C/A	CC	CA
2335	1614	Sc.AJ_06104	10183	T/A	TT	TA
78	1615	Sc.AJ_06114	9083	A/C	AA	AC
1257	1616	Sc.AJ_06117	14412	C/T	CC	CT
702	1617	Sc.AJ_06119	5036	C/A	CC	CA
1650	1618	Sc.AJ_06119	5087	G/A	GG	GA
232	1619	Sc.AJ_06119	5124	A/G	AA	AG
1994	1620	Sc.AJ_06125	2461	G/C	GG	GC
1017	1621	Sc.AJ_06142	1858	C/T	CC	CT
1554	1622	Sc.AJ_06142	1859	G/A	GG	GA
2326	1623	Sc.AJ_06146	8004	T/A	TT	TA
1042	1624	Sc.AJ_06150	2725	C/T	CC	CT
64	1625	Sc.AJ_06217	5686	A/C	AA	AC
331	1626	Sc.AJ_06225	13335	A/G	AA	AG
2593	1627	Sc.AJ_06225	14945	T/C	TT	TC
2554	1628	Sc.AJ_06258	9195	T/C	TT	TC
678	1629	Sc.AJ_06277	1640	C/A	CC	CA
670	1630	Sc.AJ_06278	1229	C/A	CC	CA
1620	1631	Sc.AJ_06297	3815	G/A	GG	GA
2416	1632	Sc.AJ_06345	450	T/C	TT	TC
1022	1633	Sc.AJ_06372	1931	C/T	CC	CT
2750	1634	Sc.AJ_06387	3825	T/G	TT	TG
1743	1635	Sc.AJ_06422	11266	G/A	GG	GA
1228	1636	Sc.AJ_06422	11286	C/T	CC	CT
2462	1637	Sc.AJ_06432	2283	T/C	TT	TC
1573	1638	Sc.AJ_06432	2313	G/A	GG	GA
228	1639	Sc.AJ_06433	4942	A/G	AA	AG
843	1640	Sc.AJ_06457	7226	C/G	CC	CG
2551	1641	Sc.AJ_06476	8988	T/C	TT	TC
715	1642	Sc.AJ_06485	6891	C/A	CC	CA
716	1643	Sc.AJ_06485	6903	C/A	CC	CA
1714	1644	Sc.AJ_06509	8751	G/A	GG	GA
1074	1645	Sc.AJ_06514	3558	C/T	CC	CT
1144	1646	Sc.AJ_06517	6291	C/T	CC	CT
2767	1647	Sc.AJ_06517	6317	T/G	TT	TG
526	1648	Sc.AJ_06517	6323	A/T	AA	AT
2094	1649	Sc.AJ_06523	833	G/T	GG	GT
1623	1650	Sc.AJ_06539	3978	G/A	GG	GA
2104	1651	Sc.AJ_06550	1833	G/T	GG	GT
178	1652	Sc.AJ_06550	1868	A/G	AA	AG
1557	1653	Sc.AJ_06550	1892	G/A	GG	GA
2107	1654	Sc.AJ_06550	1924	G/T	GG	GT
1021	1655	Sc.AJ_06550	1929	C/T	CC	CT
933	1656	Sc.AJ_06576	305	C/T	CC	CT
2415	1657	Sc.AJ_06576	332	T/C	TT	TC
1757	1658	Sc.AJ_06596	11932	G/A	GG	GA
2002	1659	Sc.AJ_06603	3481	G/C	GG	GC
1598	1660	Sc.AJ_06607	3060	G/A	GG	GA
308	1661	Sc.AJ_06613	10340	A/G	AA	AG
1749	1662	Sc.AJ_06628	11578	G/A	GG	GA
1679	1663	Sc.AJ_06651	6362	G/A	GG	GA
231	1664	Sc.AJ_06690	5087	A/G	AA	AG
2018	1665	Sc.AJ_06690	5163	G/C	GG	GC
2791	1666	Sc.AJ_06693	10958	T/G	TT	TG
1114	1667	Sc.AJ_06733	5132	C/T	CC	CT
1404	1668	Sc.AJ_06752	9402	T/C	CC	CT
489	1669	Sc.AJ_06756	1937	A/T	AA	AT
2319	1670	Sc.AJ_06759	6922	T/A	TT	TA
2456	1671	Sc.AJ_06782	2101	T/C	TT	TC
2032	1672	Sc.AJ_06786	9605	G/C	GG	GC
2590	1673	Sc.AJ_06789	14170	T/C	TT	TC
836	1674	Sc.AJ_06791	5352	C/G	CC	CG
2762	1675	Sc.AJ_06791	5357	T/G	TT	TG
2508	1676	Sc.AJ_06791	5358	T/C	TT	TC
2553	1677	Sc.AJ_06803	9087	T/C	TT	TC
864	1678	Sc.AJ_06809	13203	C/G	CC	CG
76	1679	Sc.AJ_06824	8670	A/C	AA	AC
2336	1680	Sc.AJ_06836	10210	T/A	TT	TA
995	1681	Sc.AJ_06842	1588	C/T	CC	CT
998	1682	Sc.AJ_06842	1622	C/T	CC	CT
2447	1683	Sc.AJ_06842	1648	T/C	TT	TC
735	1684	Sc.AJ_06847	11637	C/A	CC	CA
317	1685	Sc.AJ_06847	11861	A/G	AA	AG
1212	1686	Sc.AJ_06879	10439	C/T	CC	CT
2558	1687	Sc.AJ_06957	9328	T/C	TT	TC
82	1688	Sc.AJ_06957	9333	A/C	AA	AC
2559	1689	Sc.AJ_06957	9427	T/C	TT	TC
475	1690	Sc.AJ_06961	850	A/T	AA	AT
150	1691	Sc.AJ_06961	854	A/G	AA	AG
1696	1692	Sc.AJ_07007	7311	G/A	GG	GA
2143	1693	Sc.AJ_07007	7333	G/T	GG	GT
1697	1694	Sc.AJ_07007	7344	G/A	GG	GA
2334	1695	Sc.AJ_07094	10084	T/A	TT	TA
1206	1696	Sc.AJ_07094	10086	C/T	CC	CT
1731	1697	Sc.AJ_07094	10089	G/A	GG	GA
1763	1698	Sc.AJ_07111	12742	G/A	GG	GA
1185	1699	Sc.AJ_07132	8734	C/T	CC	CT
2548	1700	Sc.AJ_07132	8900	T/C	TT	TC
2166	1701	Sc.AJ_07146	12127	G/T	GG	GT
556	1702	Sc.AJ_07153	11876	A/T	AA	AT
2538	1703	Sc.AJ_07153	8062	T/C	TT	TC
1762	1704	Sc.AJ_07175	12688	G/A	GG	GA
1733	1705	Sc.AJ_07184	10282	G/A	GG	GA
255	1706	Sc.AJ_07193	6612	A/G	AA	AG
1249	1707	Sc.AJ_07194	12936	C/T	CC	CT
1765	1708	Sc.AJ_07194	12937	G/A	GG	GA
2581	1709	Sc.AJ_07194	12981	T/C	TT	TC
45	1710	Sc.AJ_07197	2189	A/C	AA	AC
1029	1711	Sc.AJ_07198	2165	C/T	CC	CT
2742	1712	Sc.AJ_07198	2230	T/G	TT	TG
857	1713	Sc.AJ_07199	11026	C/G	CC	CG
1138	1714	Sc.AJ_07247	6119	C/T	CC	CT
1672	1715	Sc.AJ_07247	6126	G/A	GG	GA
1670	1716	Sc.AJ_07253	6078	G/A	GG	GA
1018	1717	Sc.AJ_07288	1865	C/T	CC	CT
37	1718	Sc.AJ_07289	1131	A/C	AA	AC
328	1719	Sc.AJ_07339	12892	A/G	AA	AG
213	1720	Sc.AJ_07345	4124	A/G	AA	AG
2038	1721	Sc.AJ_07352	11234	G/C	GG	GC
552	1722	Sc.AJ_07352	11276	A/T	AA	AT
1214	1723	Sc.AJ_07354	10539	C/T	CC	CT
1610	1724	Sc.AJ_07376	3422	G/A	GG	GA
2480	1725	Sc.AJ_07376	3426	T/C	TT	TC
207	1726	Sc.AJ_07376	3439	A/G	AA	AG
1711	1727	Sc.AJ_07387	8560	G/A	GG	GA
2567	1728	Sc.AJ_07388	10291	T/C	TT	TC
1142	1729	Sc.AJ_07388	6277	C/T	CC	CT
2781	1730	Sc.AJ_07395	8691	T/G	TT	TG
2496	1731	Sc.AJ_07403	4616	T/C	TT	TC
2776	1732	Sc.AJ_07418	7490	T/G	TT	TG
2526	1733	Sc.AJ_07453	6652	T/C	TT	TC
1137	1734	Sc.AJ_07461	6067	C/T	CC	CT
2550	1735	Sc.AJ_07496	8966	T/C	TT	TC
212	1736	Sc.AJ_07512	4106	A/G	AA	AG
1089	1737	Sc.AJ_07512	4118	C/T	CC	CT
558	1738	Sc.AJ_07515	12133	A/T	AA	AT
856	1739	Sc.AJ_07527	10482	C/G	CC	CG
2504	1740	Sc.AJ_07529	5221	T/C	TT	TC
1143	1741	Sc.AJ_07574	6284	C/T	CC	CT
839	1742	Sc.AJ_07582	6277	C/G	CC	CG
1972	1743	Sc.AJ_07602	334	G/C	GG	GC
137	1744	Sc.AJ_07602	350	A/G	AA	AG
2503	1745	Sc.AJ_07644	5210	T/C	TT	TC
294	1746	Sc.AJ_07653	9282	A/G	AA	AG
1988	1747	Sc.AJ_07665	1328	G/C	GG	GC
2030	1748	Sc.AJ_07668	8876	G/C	GG	GC
1428	1749	Sc.AJ_07670	3696	T/C	CC	TC
318	1750	Sc.AJ_07680	12029	A/G	AA	AG
555	1751	Sc.AJ_07722	11614	A/T	AA	AT
2292	1752	Sc.AJ_07734	3799	T/A	TT	TA
1414	1753	Sc.AJ_07734	3810	C/T	CC	TC
1430	1754	Sc.AJ_07734	3829	A/G	GG	AG
1415	1755	Sc.AJ_07734	3830	C/T	CC	TC
2023	1756	Sc.AJ_07745	6612	G/C	GG	GC
1551	1757	Sc.AJ_07755	1809	G/A	GG	GA
2517	1758	Sc.AJ_07766	6050	T/C	TT	TC
1671	1759	Sc.AJ_07766	6080	G/A	GG	GA
266	1760	Sc.AJ_07770	7641	A/G	AA	AG
671	1761	Sc.AJ_07781	1237	C/A	CC	CA
672	1762	Sc.AJ_07781	1251	C/A	CC	CA
482	1763	Sc.AJ_07781	1257	A/T	AA	AT
38	1764	Sc.AJ_07781	1258	A/C	AA	AC
1171	1765	Sc.AJ_07823	8096	C/T	CC	CT
247	1766	Sc.AJ_07824	6202	A/G	AA	AG
2311	1767	Sc.AJ_07824	6222	T/A	TT	TA
2766	1768	Sc.AJ_07824	6242	T/G	TT	TG
2110	1769	Sc.AJ_07837	2577	G/T	GG	GT
1996	1770	Sc.AJ_07837	2611	G/C	GG	GC
1582	1771	Sc.AJ_07837	2614	G/A	GG	GA
1040	1772	Sc.AJ_07837	2617	C/T	CC	CT
1529	1773	Sc.AJ_07909	1328	G/A	GG	GA
862	1774	Sc.AJ_07965	11743	C/G	CC	CG
686	1775	Sc.AJ_07969	3134	C/A	CC	CA
861	1776	Sc.AJ_07970	11578	C/G	CC	CG
2239	1777	Sc.AJ_07988	298	T/C	TT	ct
1132	1778	Sc.AJ_08013	5794	C/T	CC	CT
2164	1779	Sc.AJ_08018	11626	G/T	GG	GT
1640	1780	Sc.AJ_08072	4587	G/A	GG	GA
2231	1781	Sc.AJ_08072	4604	G/T	GG	TG
33	1782	Sc.AJ_08078	849	A/C	AA	AC
2727	1783	Sc.AJ_08078	883	T/G	TT	TG
1233	1784	Sc.AJ_08102	11556	C/T	CC	CT
2744	1785	Sc.AJ_08121	2452	T/G	TT	TG
2145	1786	Sc.AJ_08142	7543	G/T	GG	GT
1235	1787	Sc.AJ_08145	11711	C/T	CC	CT
2729	1788	Sc.AJ_08146	995	T/G	TT	TG
2116	1789	Sc.AJ_08151	3033	G/T	GG	GT
2530	1790	Sc.AJ_08231	7428	T/C	TT	TC
853	1791	Sc.AJ_08243	9567	C/G	CC	CG
707	1792	Sc.AJ_08259	6284	C/A	CC	CA
553	1793	Sc.AJ_08288	11387	A/T	AA	AT
1744	1794	Sc.AJ_08288	11405	G/A	GG	GA
2228	1795	Sc.AJ_08293	1580	G/T	GG	TG
1474	1796	Sc.AJ_08315	373	G/A	GG	GA
2161	1797	Sc.AJ_08364	10949	G/T	GG	GT
1583	1798	Sc.AJ_08371	2722	G/A	GG	GA
2516	1799	Sc.AJ_08413	6045	T/C	TT	TC
816	1800	Sc.AJ_08441	2077	C/G	CC	CG
1570	1801	Sc.AJ_08445	2266	G/A	GG	GA
732	1802	Sc.AJ_08464	10514	C/A	CC	CA
1215	1803	Sc.AJ_08464	10557	C/T	CC	CT
1584	1804	Sc.AJ_08477	2729	G/A	GG	GA
821	1805	Sc.AJ_08477	2748	C/G	CC	CG
2114	1806	Sc.AJ_08477	2768	G/T	GG	GT
1648	1807	Sc.AJ_08490	5033	G/A	GG	GA
2129	1808	Sc.AJ_08490	5036	G/T	GG	GT
1574	1809	Sc.AJ_08492	2335	G/A	GG	GA
2275	1810	Sc.AJ_08492	2345	T/A	TT	TA
2108	1811	Sc.AJ_08492	2346	G/T	GG	GT
859	1812	Sc.AJ_08515	11231	C/G	CC	CG
1227	1813	Sc.AJ_08515	11280	C/T	CC	CT
929	1814	Sc.AJ_08527	204	C/T	CC	CT
2154	1815	Sc.AJ_08563	9098	G/T	GG	GT
496	1816	Sc.AJ_08587	2729	A/T	AA	AT
2276	1817	Sc.AJ_08603	2347	T/A	TT	TA
1576	1818	Sc.AJ_08603	2400	G/A	GG	GA
58	1819	Sc.AJ_08632	4935	A/C	AA	AC
281	1820	Sc.AJ_08632	8488	A/G	AA	AG
1728	1821	Sc.AJ_08639	9754	G/A	GG	GA
1665	1822	Sc.AJ_08660	5914	G/A	GG	GA
2485	1823	Sc.AJ_08663	4022	T/C	TT	TC
511	1824	Sc.AJ_08709	4700	A/T	AA	AT
1161	1825	Sc.AJ_08711	7783	C/T	CC	CT
1223	1826	Sc.AJ_08798	10875	C/T	CC	CT
1196	1827	Sc.AJ_08813	9541	C/T	CC	CT
276	1828	Sc.AJ_08817	8046	A/G	AA	AG
1168	1829	Sc.AJ_08817	8072	C/T	CC	CT
1169	1830	Sc.AJ_08817	8073	C/T	CC	CT
1721	1831	Sc.AJ_08831	8951	G/A	GG	GA
625	1832	Sc.AJ_08831	8996	A/G	AA	GA
497	1833	Sc.AJ_08833	2839	A/T	AA	AT
233	1834	Sc.AJ_08833	5197	A/G	AA	AG
1555	1835	Sc.AJ_08853	1864	G/A	GG	GA
824	1836	Sc.AJ_08880	3091	C/G	CC	CG
531	1837	Sc.AJ_08896	6935	A/T	AA	AT
158	1838	Sc.AJ_08910	1055	A/G	AA	AG
2263	1839	Sc.AJ_08910	1061	T/A	TT	TA
667	1840	Sc.AJ_08910	1085	C/A	CC	CA
2105	1841	Sc.AJ_08910	1836	G/T	GG	GT
731	1842	Sc.AJ_08966	10288	C/A	CC	CA
1220	1843	Sc.AJ_08974	10698	C/T	CC	CT
2085	1844	Sc.AJ_08979	146	G/T	GG	GT
1100	1845	Sc.AJ_09000	4398	C/T	CC	CT
982	1846	Sc.AJ_09075	1357	C/T	CC	CT
2157	1847	Sc.AJ_09090	9684	G/T	GG	GT
938	1848	Sc.AJ_09102	492	C/T	CC	CT
547	1849	Sc.AJ_09129	9772	A/T	AA	AT
2099	1850	Sc.AJ_09181	1222	G/T	GG	GT
973	1851	Sc.AJ_09181	1237	C/T	CC	CT
974	1852	Sc.AJ_09181	1240	C/T	CC	CT
1519	1853	Sc.AJ_09181	1256	G/A	GG	GA
2746	1854	Sc.AJ_09195	2595	T/G	TT	TG
2128	1855	Sc.AJ_09208	4999	G/T	GG	GT
1113	1856	Sc.AJ_09208	5058	C/T	CC	CT
969	1857	Sc.AJ_09246	1147	C/T	CC	CT
1516	1858	Sc.AJ_09246	1154	G/A	GG	GA
673	1859	Sc.AJ_09246	1276	C/A	CC	CA
1120	1860	Sc.AJ_09277	5396	C/T	CC	CT
236	1861	Sc.AJ_09277	5437	A/G	AA	AG
2509	1862	Sc.AJ_09277	5459	T/C	TT	TC
2541	1863	Sc.AJ_09277	8433	T/C	TT	TC
2112	1864	Sc.AJ_09288	2709	G/T	GG	GT
1044	1865	Sc.AJ_09288	2741	C/T	CC	CT
2438	1866	Sc.AJ_09290	1333	T/C	TT	TC
170	1867	Sc.AJ_09290	1606	A/G	AA	AG
36	1868	Sc.AJ_09325	1038	A/C	AA	AC
963	1869	Sc.AJ_09325	1059	C/T	CC	CT
1674	1870	Sc.AJ_09380	6161	G/A	GG	GA
2136	1871	Sc.AJ_09380	6165	G/T	GG	GT
1055	1872	Sc.AJ_09382	2926	C/T	CC	CT
544	1873	Sc.AJ_09409	9564	A/T	AA	AT
2111	1874	Sc.AJ_09411	2693	G/T	GG	GT
1031	1875	Sc.AJ_09437	2203	C/T	CC	CT
2532	1876	Sc.AJ_09516	7587	T/C	TT	TC
2026	1877	Sc.AJ_09516	7588	G/C	GG	GC
71	1878	Sc.AJ_09516	7589	A/C	AA	AC
813	1879	Sc.AJ_09550	1572	C/G	CC	CG
932	1880	Sc.AJ_09561	279	C/T	CC	CT
935	1881	Sc.AJ_09561	366	C/T	CC	CT
2722	1882	Sc.AJ_09561	372	T/G	TT	TG
1544	1883	Sc.AJ_09605	1600	G/A	GG	GA
1716	1884	Sc.AJ_09611	8882	G/A	GG	GA
548	1885	Sc.AJ_09626	9815	A/T	AA	AT
149	1886	Sc.AJ_09644	843	A/G	AA	AG
953	1887	Sc.AJ_09644	853	C/T	CC	CT
662	1888	Sc.AJ_09644	878	C/A	CC	CA
1112	1889	Sc.AJ_09687	4940	C/T	CC	CT
2500	1890	Sc.AJ_09687	4943	T/C	TT	TC
508	1891	Sc.AJ_09697	4238	A/T	AA	AT
143	1892	Sc.AJ_09754	700	A/G	AA	AG
2552	1893	Sc.AJ_09783	9053	T/C	TT	TC
688	1894	Sc.AJ_09787	3431	C/A	CC	CA
2483	1895	Sc.AJ_09787	3696	T/C	TT	TC
1077	1896	Sc.AJ_09787	3733	C/T	CC	CT
1051	1897	Sc.AJ_09819	2870	C/T	CC	CT
1028	1898	Sc.AJ_09828	2130	C/T	CC	CT
2741	1899	Sc.AJ_09828	2181	T/G	TT	TG
199	1900	Sc.AJ_09836	2915	A/G	AA	AG
2281	1901	Sc.AJ_09836	2925	T/A	TT	TA
1999	1902	Sc.AJ_09836	2979	G/C	GG	GC
1667	1903	Sc.AJ_09848	5973	G/A	GG	GA
2497	1904	Sc.AJ_09871	4654	T/C	TT	TC
1093	1905	Sc.AJ_09938	4269	C/T	CC	CT
1094	1906	Sc.AJ_09938	4274	C/T	CC	CT
693	1907	Sc.AJ_09938	4350	C/A	CC	CA
217	1908	Sc.AJ_09938	4375	A/G	AA	AG
1439	1909	Sc.AJ_09963	7712	G/A	GG	AG
1421	1910	Sc.AJ_09963	7743	C/T	CC	TC
2536	1911	Sc.AJ_09977	7942	T/C	TT	TC
2142	1912	Sc.AJ_09983	7316	G/T	GG	GT
1699	1913	Sc.AJ_09983	7364	G/A	GG	GA
1195	1914	Sc.AJ_09984	9342	C/T	CC	CT
189	1915	Sc.AJ_09992	2373	A/G	AA	AG
1575	1916	Sc.AJ_09992	2394	G/A	GG	GA
2444	1917	Sc.AJ_10030	1462	T/C	TT	TC
1111	1918	Sc.AJ_10051	4838	C/T	CC	CT
2411	1919	Sc.AJ_10056	89	T/C	TT	TC
1167	1920	Sc.AJ_10066	7920	C/T	CC	CT
2327	1921	Sc.AJ_10068	8164	T/A	TT	TA
2529	1922	Sc.AJ_10075	7417	T/C	TT	TC
534	1923	Sc.AJ_10075	7428	A/T	AA	AT
2531	1924	Sc.AJ_10075	7559	T/C	TT	TC
2475	1925	Sc.AJ_10077	3251	T/C	TT	TC
631	1926	Sc.AJ_10084	1450	G/A	AA	GA
1098	1927	Sc.AJ_10103	4364	C/T	CC	CT
2024	1928	Sc.AJ_10137	7350	G/C	GG	GC
1467	1929	Sc.AJ_10159	170	G/A	GG	GA
22	1930	Sc.AJ_10159	198	A/C	AA	AC
827	1931	Sc.AJ_10172	3704	C/G	CC	CG
1686	1932	Sc.AJ_10204	6649	G/A	GG	GA
694	1933	Sc.AJ_10206	4423	C/A	CC	CA
713	1934	Sc.AJ_10229	6783	C/A	CC	CA
2775	1935	Sc.AJ_10254	7447	T/G	TT	TG
844	1936	Sc.AJ_10254	7500	C/G	CC	CG
1046	1937	Sc.AJ_10255	2792	C/T	CC	CT
2014	1938	Sc.AJ_10285	4768	G/C	GG	GC
2498	1939	Sc.AJ_10285	4773	T/C	TT	TC
1706	1940	Sc.AJ_10305	7931	G/A	GG	GA
1709	1941	Sc.AJ_10316	8196	G/A	GG	GA
2150	1942	Sc.AJ_10316	8205	G/T	GG	GT
1710	1943	Sc.AJ_10316	8209	G/A	GG	GA
1173	1944	Sc.AJ_10316	8210	C/T	CC	CT
2426	1945	Sc.AJ_10326	918	T/C	TT	TC
39	1946	Sc.AJ_10341	1334	A/C	AA	AC
540	1947	Sc.AJ_10359	8449	A/T	AA	AT
2287	1948	Sc.AJ_10394	3505	T/A	TT	TA
1073	1949	Sc.AJ_10394	3547	C/T	CC	CT
1085	1950	Sc.AJ_10396	4060	C/T	CC	CT
1700	1951	Sc.AJ_10453	7725	G/A	GG	GA
250	1952	Sc.AJ_10469	6313	A/G	AA	AG
265	1953	Sc.AJ_10496	7554	A/G	AA	AG
1154	1954	Sc.AJ_10496	7582	C/T	CC	CT
2544	1955	Sc.AJ_10506	8639	T/C	TT	TC
542	1956	Sc.AJ_10506	8642	A/T	AA	AT
2547	1957	Sc.AJ_10506	8752	T/C	TT	TC
1657	1958	Sc.AJ_10532	5466	G/A	GG	GA
2020	1959	Sc.AJ_10628	5929	G/C	GG	GC
214	1960	Sc.AJ_10648	4200	A/G	AA	AG
2288	1961	Sc.AJ_10679	3520	T/A	TT	TA
240	1962	Sc.AJ_10679	5502	A/G	AA	AG
1567	1963	Sc.AJ_10687	2201	G/A	GG	GA
142	1964	Sc.AJ_10702	608	A/G	AA	AG
1052	1965	Sc.AJ_10716	2904	C/T	CC	CT
1998	1966	Sc.AJ_10716	2956	G/C	GG	GC
2001	1967	Sc.AJ_10729	3063	G/C	GG	GC
2446	1968	Sc.AJ_10744	1625	T/C	TT	TC
1145	1969	Sc.AJ_10762	6442	C/T	CC	CT
226	1970	Sc.AJ_10796	4825	A/G	AA	AG
2493	1971	Sc.AJ_10802	4404	T/C	TT	TC
219	1972	Sc.AJ_10802	4433	A/G	AA	AG
1595	1973	Sc.AJ_10841	2950	G/A	GG	GA
1000	1974	Sc.AJ_10844	1655	C/T	CC	CT
1108	1975	Sc.AJ_10855	4722	C/T	CC	CT
514	1976	Sc.AJ_10855	4825	A/T	AA	AT
2125	1977	Sc.AJ_10855	4847	G/T	GG	GT
129	1978	Sc.AJ_10872	45	A/G	AA	AG
1460	1979	Sc.AJ_10872	86	G/A	GG	GA
1408	1980	Sc.AJ_10879	474	C/T	CC	TC
805	1981	Sc.AJ_10879	495	C/G	CC	CG
1599	1982	Sc.AJ_10888	3097	G/A	GG	GA
537	1983	Sc.AJ_10938	7944	A/T	AA	AT
52	1984	Sc.AJ_10957	4204	A/C	AA	AC
159	1985	Sc.AJ_11054	1133	A/G	AA	AG
829	1986	Sc.AJ_11143	4267	C/G	CC	CG
269	1987	Sc.AJ_11204	7737	A/G	AA	AG
2754	1988	Sc.AJ_11248	4512	T/G	TT	TG
2495	1989	Sc.AJ_11248	4539	T/C	TT	TC
222	1990	Sc.AJ_11248	4612	A/G	AA	AG
2088	1991	Sc.AJ_11252	260	G/T	GG	GT
806	1992	Sc.AJ_11257	716	C/G	CC	CG
2423	1993	Sc.AJ_11257	822	T/C	TT	TC
2471	1994	Sc.AJ_11293	2860	T/C	TT	TC
1146	1995	Sc.AJ_11352	6567	C/T	CC	CT
1703	1996	Sc.AJ_11352	7824	G/A	GG	GA
1666	1997	Sc.AJ_11366	5928	G/A	GG	GA
2262	1998	Sc.AJ_11387	743	T/A	TT	TA
[truncated: 470 more rows]
