# Supplementary material for: High density SNP mapping and QTL analysis for time of leaf budburst in Corylus avellana L
Source: PLoS One. 2018 Apr 2;13(4):e0195408. doi: 10.1371/journal.pone.0195408 (PMC5880404; doi:10.1371/journal.pone.0195408)
Supplement: S2 File — A full list of additional accessory SNP markers for TGdL and MB, excluding from map construction because they were in excess since only one marker per scaffold was chosen. (XLSX) [file pone.0195408.s002.xlsx]

## Sheet: TGdL_accessory markers
TGdL_LG ACCESSORY MARKERS
TGdL_LG01			TGdL_LG02			TGdL_LG03			TGdL_LG04			TGdL_LG05			TGdL_LG06			TGdL_LG07			TGdL_LG08			TGdL_LG09a			TGdL_LG09b			TGdL_LG10a			TGdL_LG10b			TGdL_LG11
Scaffold	Position		Scaffold	Position		Scaffold	Position		Scaffold	Position		Scaffold	Position		Scaffold	Position		Scaffold	Position		Scaffold	Position		Scaffold	Position		Scaffold	Position		Scaffold	Position		Scaffold	Position		Scaffold	Position
Sc-AJ-00221	17427-r		Sc-AJ-00071	5614-r		Sc-AJ-00245	38759		Sc-AJ-00115	83804-r		Sc-AJ-00052	82718-r		Sc-AJ-00024	69633-r		Sc-AJ-00002	111624		Sc-AJ-00003	73799-r		Sc.AJ-00036	49145-r		Sc.AJ-00144	32425-r		Sc.AJ-00022	117186		Sc.AJ-00100	24936-r		Sc-AJ-00173	41455-r
Sc-AJ-00283	39935-r		Sc-AJ-00178	85584-r		Sc-AJ-00280	37912		Sc-AJ-00175	71637		Sc-AJ-00068	24872		Sc-AJ-00897	32746-r		Sc-AJ-00002	44661		Sc-AJ-00103	85564		Sc.AJ-00076	90099-r		Sc.AJ-00657	13111-r		Sc.AJ-00022	106481		Sc.AJ-00100	24936-r		Sc-AJ-00434	11897-r
Sc-AJ-00304	38708-r		Sc-AJ-00226	68747-r		Sc-AJ-00461	15600-r		Sc-AJ-00240	20265-r		Sc-AJ-00189	51371-r		Sc-AJ-01128	33453-r		Sc-AJ-00002	45082		Sc-AJ-00108	64124-r		Sc.AJ-00076	49038-r		Sc.AJ-00892	49911-r		Sc.AJ-00030	56067		Sc.AJ-00146	81659-r		Sc-AJ-00819	11599-r
Sc-AJ-00304	44846-r		Sc-AJ-00329	33897-r		Sc-AJ-00746	38616-r		Sc-AJ-00240	30909-r		Sc-AJ-00189	51408-r		Sc-AJ-01340	21338		Sc-AJ-00638	35285-r		Sc-AJ-00119	28008-r		Sc.AJ-00095	16267-r		Sc.AJ-03804	10846		Sc.AJ-00040	115750		Sc.AJ-00533	44860		Sc-AJ-00887	30273-r
Sc-AJ-00304	44944-r		Sc-AJ-00376	60920		Sc-AJ-01099	37560-r		Sc-AJ-00240	40458		Sc-AJ-00189	51418-r		Sc-AJ-02087	30605		Sc-AJ-00638	47898-r		Sc-AJ-00119	69855		Sc.AJ-00101	58718		Sc.AJ-03804	10995-r		Sc.AJ-00040	30919-r		Sc.AJ-00667	44049-r		Sc-AJ-00887	30325-r
Sc-AJ-00317	52442		Sc-AJ-00376	62228		Sc-AJ-01321	26122-r		Sc-AJ-00320	71335-r		Sc-AJ-00189	51470-r		Sc-AJ-02087	30629-r		Sc-AJ-00655	22567		Sc-AJ-00158	17225		Sc.AJ-00296	28707-r		Sc.AJ-12905	6161-r		Sc.AJ-00063	74127		Sc.AJ-01462	38532		Sc-AJ-00887	383-r
Sc-AJ-00317	52508		Sc-AJ-00514	56106-r		Sc-AJ-01694	14679		Sc-AJ-00329	3425-r		Sc-AJ-00189	51500-r		Sc-AJ-02306	2783-r		Sc-AJ-00742	3462-r		Sc-AJ-00481	41617		Sc.AJ-00681	2874					Sc.AJ-00073	69399-r		Sc.AJ-01657	31709		Sc-AJ-01032	23853-r
Sc-AJ-00317	52525		Sc-AJ-00514	56112		Sc-AJ-01694	35067-r		Sc-AJ-00372	45194-r		Sc-AJ-00189	51509-r		Sc-AJ-03113	16074		Sc-AJ-01561	22357-r		Sc-AJ-01042	16023-r		Sc.AJ-00681	4046					Sc.AJ-00159	40952-r		Sc.AJ-02051	2509		Sc-AJ-01280	29625
Sc-AJ-00317	52534-r		Sc-AJ-00923	5994		Sc-AJ-01694	35204-r		Sc-AJ-00570	13725-r		Sc-AJ-00189	51519-r		Sc-AJ-03374	23082-r		Sc-AJ-01753	7919-r		Sc-AJ-01334	20039-r		Sc.AJ-00973	37285					Sc.AJ-00361	9672-r		Sc.AJ-04410	8369		Sc-AJ-01324	24326
Sc-AJ-00317	52543		Sc-AJ-01048	45678-r		Sc-AJ-01694	4369-r		Sc-AJ-00601	17146-r		Sc-AJ-00253	19414-r		Sc-AJ-03374	23093		Sc-AJ-01868	29152		Sc-AJ-01618	21417-r		Sc.AJ-01928	5833					Sc.AJ-00361	17467		Sc.AJ-04559	10956-r		Sc-AJ-01442	17720
Sc-AJ-00447	8769-r		Sc-AJ-01069	35610-r		Sc-AJ-02044	28351		Sc-AJ-00668	21489		Sc-AJ-00977	25425		Sc-AJ-06662	6736		Sc-AJ-01905	13865		Sc-AJ-02314	28545-r		Sc.AJ-03007	7083-r					Sc.AJ-01880	14664		Sc.AJ-06142	1857		Sc-AJ-02229	24721-r
Sc-AJ-00477	15056-r		Sc-AJ-01297	1761		Sc-AJ-02044	3256-r		Sc-AJ-00723	41550-r		Sc-AJ-01555	31505-r		Sc-AJ-06791	5396		Sc-AJ-03337	9552		Sc-AJ-03460	19393-r		Sc.AJ-04103	13097					Sc.AJ-01880	14672		Sc.AJ-06179	13694		Sc-AJ-02239	28609-r
Sc-AJ-00488	53347		Sc-AJ-01475	14406-r		Sc-AJ-02044	3267-r		Sc-AJ-00723	41606-r		Sc-AJ-01982	6977		Sc-AJ-07746	2570		Sc-AJ-03421	3003		Sc-AJ-04525	16725		Sc.AJ-15889	4135					Sc.AJ-09891	1683		Sc.AJ-06968	5748		Sc-AJ-02643	27298-r
Sc-AJ-00563	26933-r		Sc-AJ-01627	32188		Sc-AJ-04500	14148-r		Sc-AJ-00894	13983		Sc-AJ-02567	14650-r		Sc-AJ-08477	2739		Sc-AJ-03743	11929		Sc-AJ-06157	5467		Sc.AJ-15889	4152-r								Sc.AJ-11930	603-r		Sc-AJ-03544	18126-r
Sc-AJ-00563	46735		Sc-AJ-02414	12608		Sc-AJ-07111	12494-r		Sc-AJ-00924	36253		Sc-AJ-02623	7927-r		Sc-AJ-09787	3401-r		Sc-AJ-03893	10537		Sc-AJ-06421	5428		Sc.AJ-15889	4159											Sc-AJ-04209	1425-r
Sc-AJ-00691	39823-r		Sc-AJ-02660	24328		Sc-AJ-07111	12507		Sc-AJ-01061	7475		Sc-AJ-03965	16941-r		Sc-AJ-09787	3470-r		Sc-AJ-04713	18905-r		Sc-AJ-08694	280-r		Sc.AJ-15889	4212-r											Sc-AJ-05756	15665-r
Sc-AJ-00713	44734-r		Sc-AJ-02660	24343		Sc-AJ-08713	4830		Sc-AJ-01061	7516		Sc-AJ-03965	16960-r		Sc-AJ-09787	8824		Sc-AJ-04744	12998-r		Sc-AJ-09533	1294-r		Sc.AJ-26951	1657-r											Sc-AJ-05848	1312
Sc-AJ-00713	44738-r		Sc-AJ-03134	25404-r		Sc-AJ-09586	3560		Sc-AJ-01061	7564		Sc-AJ-03965	16970-r		Sc-AJ-12369	6233		Sc-AJ-04744	13110-r		Sc-AJ-12233	7199														Sc-AJ-05848	8626
Sc-AJ-01047	44702		Sc-AJ-03434	23783		Sc-AJ-09586	3628		Sc-AJ-01102	18400-r		Sc-AJ-07705	928-r					Sc-AJ-05246	7043		Sc-AJ-15810	2216-r														Sc-AJ-06596	11812-r
Sc-AJ-01319	4935		Sc-AJ-04733	7085		Sc-AJ-09586	7660		Sc-AJ-01102	18422-r		Sc-AJ-08801	9036-r					Sc-AJ-05288	16881		Sc-AJ-15810	4781														Sc-AJ-06883	11857-r
Sc-AJ-01319	3546		Sc-AJ-04883	5210-r		Sc-AJ-09586	7697		Sc-AJ-01154	28535-r		Sc-AJ-22772	1648					Sc-AJ-05288	5817-r		Sc-AJ-21522	337														Sc-AJ-07109	9894-r
Sc-AJ-01319	3890		Sc-AJ-05033	2519		Sc-AJ-09586	7813		Sc-AJ-01154	28561-r								Sc-AJ-05722	5927-r		Sc-AJ-32378	43-r														Sc-AJ-10204	4057-r
Sc-AJ-01319	8589		Sc-AJ-06184	12018		Sc-AJ-14570	1094-r		Sc-AJ-01154	28582-r								Sc-AJ-06389	1553-r																	Sc-AJ-14467	2904-r
Sc-AJ-01320	29531-r		Sc-AJ-07837	2542-r					Sc-AJ-01383	4238								Sc-AJ-09191	4139																	Sc-AJ-16305	4951
Sc-AJ-01325	33579		Sc-AJ-09783	8936-r					Sc-AJ-01751	23691-r								Sc-AJ-12391	2851-r																	Sc-AJ-21502	1836-r
Sc-AJ-01345	3220		Sc-AJ-10313	4283-r					Sc-AJ-01751	23703								Sc-AJ-14250	538-r																	Sc-AJ-21955	448-r
Sc-AJ-01385	18196		Sc-AJ-11352	6565					Sc-AJ-01751	32686-r								Sc-AJ-14250	576-r																	Sc-AJ-25182	582-r
Sc-AJ-01420	17519		Sc-AJ-11352	6583					Sc-AJ-01751	32705-r								Sc-AJ-18643	1330
Sc-AJ-01595	1745-r		Sc-AJ-11352	6613					Sc-AJ-01766	7680-r								Sc-AJ-18827	947
Sc-AJ-01826	18446-r		Sc-AJ-12756	1337-r					Sc-AJ-02101	23504-r								Sc-AJ-19440	2123
Sc-AJ-01840	23269-r		Sc-AJ-14173	501					Sc-AJ-03126	4129-r								Sc-AJ-21507	1754-r
Sc-AJ-02052	23093-r		Sc-AJ-14173	504					Sc-AJ-04476	3509-r								Sc-AJ-21507	1770
Sc-AJ-02052	23154-r		Sc-AJ-14173	594					Sc-AJ-06485	5915								Sc-AJ-35870	237-r
Sc-AJ-02298	27500		Sc-AJ-15279	2071					Sc-AJ-07153	8070
Sc-AJ-02581	13150-r		Sc-AJ-15476	2197					Sc-AJ-07234	4768-r
Sc-AJ-02769	23675		Sc-AJ-15629	766					Sc-AJ-11675	6303-r
Sc-AJ-02932	16336-r		Sc-AJ-16987	945-r					Sc-AJ-12507	1354-r
Sc-AJ-03167	26156		Sc-AJ-16987	966-r					Sc-AJ-12507	1401-r
Sc-AJ-03769	12051-r		Sc-AJ-18230	2021					Sc-AJ-22600	494
Sc-AJ-03863	7595-r		Sc-AJ-20317	1709					Sc-AJ-22885	704-r
Sc-AJ-03863	7610-r		Sc-AJ-20843	2575					Sc-AJ-34057	54
Sc-AJ-04535	11544		Sc-AJ-25947	1571-r
Sc-AJ-04632	7789-r		Sc-AJ-27569	285
Sc-AJ-04747	9996
Sc-AJ-05035	42-r
Sc-AJ-05671	9305
Sc-AJ-06037	3884-r
Sc-AJ-06037	4058-r
Sc-AJ-07142	7243
Sc-AJ-07931	1326
Sc-AJ-08632	8485-r
Sc-AJ-09006	6676-r
Sc-AJ-09836	1259-r
Sc-AJ-10359	5842
Sc-AJ-10819	8299
Sc-AJ-11257	805-r
Sc-AJ-15461	1981-r
Sc-AJ-15465	4830
Sc-AJ-24829	729
Sc-AJ-24829	858
Sc-AJ-24829	901
Sc-AJ-25592	889-r

## Sheet: MB_accessory markers
MB_LG ACCESSORY MARKERS
MB_LG01			MB_LG02			MB_LG03			MB_LG04			MB_LG05			MB_LG06			MB_LG07			MB_LG08			MB_LG09			MB_LG10			MB_LG11
Scaffold	Position		Scaffold	Position		Scaffold	Position		Scaffold	Position		Scaffold	Position		Scaffold	Position		Scaffold	Position		Scaffold	Position		Scaffold	Position		Scaffold	Position		Scaffold	Position
Sc.AJ-00046	41693-r		Sc.AJ-00046	15813		Sc.AJ-00009	107539-r		Sc.AJ-00059	112531-r		Sc.AJ-00042	38588		Sc.AJ-00024	107000-r		Sc.AJ-00002	12390		Sc.AJ-00003	162762-r		Sc.AJ-00020	53681-r		Sc.AJ-00022	129213-r		Sc.AJ-00005	78247
Sc.AJ-00046	41738		Sc.AJ-00046	15848		Sc.AJ-00010	26244		Sc.AJ-00059	94455-r		Sc.AJ-00042	38603-r		Sc.AJ-00024	69613		Sc.AJ-00002	123916		Sc.AJ-00003	232853-r		Sc.AJ-00029	125196		Sc.AJ-00067	12862		Sc.AJ-00056	104163
Sc.AJ-00046	66196-r		Sc.AJ-00071	10691		Sc.AJ-00117	87991-r		Sc.AJ-00059	95982		Sc.AJ-00042	90344		Sc.AJ-00190	15818-r		Sc.AJ-00002	44652-r		Sc.AJ-00202	16276		Sc.AJ-00038	91931		Sc.AJ-00067	68029		Sc.AJ-00103	36415
Sc.AJ-00136	36133-r		Sc.AJ-00071	8597-r		Sc.AJ-00117	88057-r		Sc.AJ-00059	95986		Sc.AJ-00042	90373		Sc.AJ-00190	19335-r		Sc.AJ-00002	45049-r		Sc.AJ-00469	55418		Sc.AJ-00060	34464		Sc.AJ-00092	17802		Sc.AJ-00177	54404
Sc.AJ-00136	61765		Sc.AJ-00074	8705		Sc.AJ-00280	37923-r		Sc.AJ-00079	35559		Sc.AJ-00042	90438		Sc.AJ-00190	19476-r		Sc.AJ-00126	67441-r		Sc.AJ-01334	20010		Sc.AJ-00060	34485		Sc.AJ-00092	22680-r		Sc.AJ-00177	54411
Sc.AJ-00162	70101-r		Sc.AJ-00109	17605		Sc.AJ-01877	17113-r		Sc.AJ-00126	9736		Sc.AJ-00306	70173-r		Sc.AJ-00190	20102-r		Sc.AJ-00495	57073		Sc.AJ-01334	20020		Sc.AJ-00068	86692		Sc.AJ-00100	17229-r		Sc.AJ-00177	59299
Sc.AJ-00341	67186		Sc.AJ-00251	38602-r		Sc.AJ-02009	5088-r		Sc.AJ-00180	41873		Sc.AJ-00307	31273		Sc.AJ-00190	69709		Sc.AJ-00628	6955-r		Sc.AJ-01334	20038-r		Sc.AJ-00069	80916-r		Sc.AJ-00100	82210-r		Sc.AJ-00539	14239
Sc.AJ-00398	37080-r		Sc.AJ-00298	44076-r		Sc.AJ-02048	11642		Sc.AJ-00665	24325		Sc.AJ-00307	38545		Sc.AJ-00190	9564-r		Sc.AJ-01159	40342-r		Sc.AJ-01334	20047-r		Sc.AJ-00095	2814		Sc.AJ-00328	60297-r		Sc.AJ-00539	6789
Sc.AJ-00425	26104-r		Sc.AJ-00515	38003-r		Sc.AJ-02507	12267		Sc.AJ-00689	12798-r		Sc.AJ-00307	43440		Sc.AJ-00190	9607-r		Sc.AJ-01173	14723-r		Sc.AJ-02263	11519		Sc.AJ-00095	79167		Sc.AJ-00805	39069-r		Sc.AJ-00539	8766
Sc.AJ-00446	41651		Sc.AJ-00552	3025-r		Sc.AJ-02507	13634-r		Sc.AJ-00689	12830-r		Sc.AJ-00475	41491		Sc.AJ-00254	29458-r		Sc.AJ-01228	22363		Sc.AJ-12570	3638-r		Sc.AJ-00144	12559-r		Sc.AJ-00904	9584-r		Sc.AJ-01010	10928
Sc.AJ-00513	23506-r		Sc.AJ-00552	3035-r		Sc.AJ-02507	13646-r		Sc.AJ-00701	51113-r		Sc.AJ-00537	1684-r		Sc.AJ-00938	32095		Sc.AJ-01312	24117		Sc.AJ-16843	2293		Sc.AJ-00144	12562-r		Sc.AJ-01880	14670		Sc.AJ-01031	18140
Sc.AJ-00513	23542-r		Sc.AJ-00797	9613		Sc.AJ-05109	17274		Sc.AJ-00723	16494		Sc.AJ-00913	27798		Sc.AJ-01270	20506		Sc.AJ-01753	17930		Sc.AJ-16843	2318		Sc.AJ-00154	30843		Sc.AJ-01880	33905		Sc.AJ-01528	17193
Sc.AJ-00513	23580-r		Sc.AJ-01034	34101		Sc.AJ-05109	17308r		Sc.AJ-00723	33643		Sc.AJ-00913	9205		Sc.AJ-01661	19772-r		Sc.AJ-02053	16711					Sc.AJ-00154	62938		Sc.AJ-03236	9589-r		Sc.AJ-01589	18329
Sc.AJ-00513	23585-r		Sc.AJ-01051	15783-r		Sc.AJ-05555	3508-r		Sc.AJ-00724	18461-r		Sc.AJ-01112	7346		Sc.AJ-02838	6451		Sc.AJ-02169	29813					Sc.AJ-00167	59356		Sc.AJ-03236	9607		Sc.AJ-01589	18334
Sc.AJ-01014	7677		Sc.AJ-01285	21308		Sc.AJ-06008	9758		Sc.AJ-00924	36279		Sc.AJ-01297	17621		Sc.AJ-02949	17637-r		Sc.AJ-03153	8334					Sc.AJ-00167	69679		Sc.AJ-03236	9717-r		Sc.AJ-01804	8038
Sc.AJ-01254	37976-r		Sc.AJ-01414	31190-r		Sc.AJ-06422	11266-r		Sc.AJ-01086	18350		Sc.AJ-01764	9343-r		Sc.AJ-04642	13400-r		Sc.AJ-03421	2898					Sc.AJ-00316	6645		Sc.AJ-03950	17192-r		Sc.AJ-03515	5993
Sc.AJ-01345	29219-r		Sc.AJ-01482	18002-r		Sc.AJ-10679	3520-r		Sc.AJ-01398	34747		Sc.AJ-01764	9522-r		Sc.AJ-09787	3696		Sc.AJ-05142	796-r					Sc.AJ-00437	13685		Sc.AJ-06225	14945-r		Sc.AJ-05863	2093
Sc.AJ-01555	31464		Sc.AJ-01482	8903		Sc.AJ-14570	1044-r		Sc.AJ-01398	34851		Sc.AJ-01764	9533-r					Sc.AJ-05826	7585					Sc.AJ-00437	13709-r		Sc.AJ-10159	198		Sc.AJ-07388	6277
Sc.AJ-01708	34855		Sc.AJ-01595	1687		Sc.AJ-14570	1076-r		Sc.AJ-01653	10215		Sc.AJ-01927	21855					Sc.AJ-07352	11276-r					Sc.AJ-00441	41566					Sc.AJ-09561	279
Sc.AJ-01840	3378-r		Sc.AJ-01659	19767-r		Sc.AJ-14570	5540		Sc.AJ-01751	27361		Sc.AJ-01982	6996-r					Sc.AJ-08603	2347-r					Sc.AJ-00441	57312-r					Sc.AJ-13018	4229
Sc.AJ-01873	28238		Sc.AJ-01859	23112		Sc.AJ-15759	688-r		Sc.AJ-01936	19083		Sc.AJ-02090	32455					Sc.AJ-09288	2709-r					Sc.AJ-00441	8880-r					Sc.AJ-13018	4313
Sc.AJ-01873	28291		Sc.AJ-01859	23145		Sc.AJ-23320	1669		Sc.AJ-01979	15610		Sc.AJ-02278	21533					Sc.AJ-11248	4512					Sc.AJ-00577	53261-r					Sc.AJ-16736	1465
Sc.AJ-01961	16588		Sc.AJ-01881	21293					Sc.AJ-03507	3719-r		Sc.AJ-02368	15806					Sc.AJ-11248	4612					Sc.AJ-00774	52136-r					Sc.AJ-17131	1778
Sc.AJ-02001	25555-r		Sc.AJ-01881	21244-r					Sc.AJ-04086	3654-r		Sc.AJ-02388	28494-r					Sc.AJ-12990	1316-r					Sc.AJ-00899	15508					Sc.AJ-18556	103
Sc.AJ-02247	32641-r		Sc.AJ-01881	21285-r					Sc.AJ-04086	6565-r		Sc.AJ-02402	9780					Sc.AJ-18643	1267					Sc.AJ-01007	23243					Sc.AJ-18556	124
Sc.AJ-02253	10471		Sc.AJ-01881	21311-r					Sc.AJ-04086	6730-r		Sc.AJ-02636	26860-r					Sc.AJ-27444	1393-r					Sc.AJ-01034	31975					Sc.AJ-19841	2534-r
Sc.AJ-02253	8755		Sc.AJ-01881	28056-r					Sc.AJ-04086	6762-r		Sc.AJ-03639	2823-r					Sc.AJ-28696	235					Sc.AJ-01604	9902-r					Sc.AJ-25815	1398
Sc.AJ-02288	2013		Sc.AJ-02095	7461-r					Sc.AJ-04894	10251		Sc.AJ-04080	952-r					Sc.AJ-32754	910					Sc.AJ-01633	5467-r
Sc.AJ-02717	14565		Sc.AJ-02254	2602					Sc.AJ-05336	8255-r		Sc.AJ-04423	2422											Sc.AJ-01757	18105-r
Sc.AJ-03080	2504		Sc.AJ-02579	15567-r					Sc.AJ-07153	11876		Sc.AJ-06119	5087											Sc.AJ-02231	28606
Sc.AJ-03080	6341		Sc.AJ-02579	18470-r					Sc.AJ-12271	67-r		Sc.AJ-06119	5124											Sc.AJ-02417	11177-r
Sc.AJ-03080	6241		Sc.AJ-02579	18504-r					Sc.AJ-34057	233		Sc.AJ-07194	12936											Sc.AJ-02417	11228-r
Sc.AJ-03080	6242		Sc.AJ-02660	24314								Sc.AJ-09246	1154											Sc.AJ-02664	13684-r
Sc.AJ-03387	15414-r		Sc.AJ-02834	6054-r								Sc.AJ-19301	3555											Sc.AJ-02766	27937-r
Sc.AJ-03391	7016		Sc.AJ-03134	25406-r								Sc.AJ-19301	3564											Sc.AJ-02783	3313-r
Sc.AJ-04764	13388-r		Sc.AJ-03134	25421								Sc.AJ-20716	2943											Sc.AJ-03007	7764-r
Sc.AJ-05194	201-r		Sc.AJ-03699	12025								Sc.AJ-23784	587											Sc.AJ-03007	7784
Sc.AJ-05518	1359		Sc.AJ-05976	11533								Sc.AJ-25110	1197											Sc.AJ-03007	7958
Sc.AJ-05518	9306-r		Sc.AJ-05976	11544																				Sc.AJ-03007	7997-r
Sc.AJ-07376	3439		Sc.AJ-06957	9333-r																				Sc.AJ-03007	7242-r
Sc.AJ-07824	6222		Sc.AJ-07132	8900																				Sc.AJ-03021	7617
Sc.AJ-08072	4587-r		Sc.AJ-07837	2614-r																				Sc.AJ-03459	19891
Sc.AJ-09181	1222		Sc.AJ-11874	5451-r																				Sc.AJ-04283	6287-r
Sc.AJ-09181	1237		Sc.AJ-11874	5539-r																				Sc.AJ-04283	7168
Sc.AJ-09277	5437		Sc.AJ-11874	5587-r																				Sc.AJ-04399	10631-r
Sc.AJ-09277	8433		Sc.AJ-14653	1868-r																				Sc.AJ-05247	16388
Sc.AJ-09836	2915		Sc.AJ-15306	700																				Sc.AJ-06068	8165-r
Sc.AJ-09992	2394		Sc.AJ-15306	718																				Sc.AJ-12268	5316-r
Sc.AJ-10855	4722-r		Sc.AJ-15306	752																				Sc.AJ-12538	1860-r
Sc.AJ-11257	716		Sc.AJ-33279	445-r																				Sc.AJ-12905	6104
Sc.AJ-13334	1728-r																							Sc.AJ-12905	6251-r
Sc.AJ-21173	2172-r																							Sc.AJ-13066	673
Sc.AJ-27757	619-r																							Sc.AJ-17935	4540-r
																								Sc.AJ-22991	859-r
